# Supplementary material for: Imatinibium dipicrate
Source: Acta Crystallogr Sect E Struct Rep Online. 2010 Jan 20;66(Pt 2):o411–2. doi: 10.1107/S1600536810000577 (PMC2979873; doi:10.1107/S1600536810000577)
Supplement: Supplementary file 1 [file e-66-0o411-sup1.cif]

##############################################################################
###                                                                        ###
###        Electronic paper (Acta Crystallographica Section E)             ###
###                                                                        ###
##############################################################################
#                                                                            #
# This CIF contains the data in a paper accepted for publication in Acta     #
# Crystallographica Section E. It conforms to the requirements of Notes      #
# for Authors for Section E, and has been peer reviewed under the auspices   #
# of the IUCr Commission on Journals.                                        #
#                                                                            #
# Full details of the Crystallographic Information File format               #
# are given in the paper "The Crystallographic Information File (CIF):       #
# a New Standard Archive File for Crystallography" by S. R. Hall, F. H.      #
# Allen and I. D. Brown [Acta Cryst. (1991), A47, 655-685].                  #
#                                                                            #
# The current version of the core CIF dictionary is obtainable from          #
# ftp://ftp.iucr.org/pub/cif_core.dic. The current version number is 2.4.    #
#                                                                            #
# Software is freely available for graphical display of the structure(s) in  #
# this CIF.  For information consult the CIF home page http://www.iucr.org/  #
# cif/home.html                                                              #
#                                                                            #
# This file may be used for bona fide research purposes within the           #
# scientific community so long as proper attribution is given to the journal # 
# article from which it was obtained.                                        #
#                                                                            #
##############################################################################
                                             
data_global
_audit_creation_method     SHELXL-97
_journal_date_recd_electronic     2009-12-05
_journal_date_accepted     2010-01-05
_journal_name_full     'Acta Crystallographica, Section E'
_journal_year     2010
_journal_volume     66
_journal_issue      2
_journal_page_first     o411
_journal_page_last     o412
_journal_paper_category     QO
_journal_coeditor_code     BT5129
_publ_contact_author_name     'Jasinski, Jerry P.'
_publ_contact_author_address
;
Department of Chemistry
Keene State College
229 Main Street
Keene, New Hampshire 03435, USA
;
_publ_contact_author_email     jjasinski@keene.edu
_publ_contact_author_fax     ?
_publ_contact_author_phone     '603 358-2563'
_publ_section_title
;
Imatinibium dipicrate
;
loop_
    _publ_author_name
    _publ_author_address
    'Jasinski, Jerry P.'
;
Department of Chemistry
Keene State College
229 Main Street
Keene, NH 03435-2001, USA
;
    'Butcher, Ray J.'
;
Department of Chemistry
Howard University
525 College Street NW
Washington
DC 20059, USA
;
    'Hakim Al-Arique, Q. N. M.'
;
Department of Studies in Chemistry
University of Mysore
Manasagangotri, Mysore 570 006, India
;
    'Yathirajan, H. S.'
;
Department of Studies in Chemistry
University of Mysore
Manasagangotri, Mysore 570 006, India
;
    'Narayana, B.'
;
Department of Studies in Chemistry
Mangalore University
Mangalagangotri 574 199, India
;
data_I
_chemical_name_systematic
;
1-Methyl-4-(4-{4-methyl-3-[4-(3-pyridyl)pyrimidin-2-
ylamino]anilinocarbonyl}benzyl)piperazine-1,4-diium dipicrate
;
_chemical_name_common     'imatinibium dipicrate'
_chemical_formula_moiety     'C29 H33 N7 O 2+, 2(C6 H2 N3 O7 -)'
_chemical_formula_sum     'C41 H37 N13 O15'
_chemical_formula_iupac     'C29 H33 N7 O 2+, 2C6 H2 N3 O7 -'
_chemical_formula_weight     951.84
_chemical_melting_point     ?
_symmetry_cell_setting     triclinic
_symmetry_space_group_name_H-M     'P -1'
_symmetry_space_group_name_Hall     '-P 1'
loop_
    _symmetry_equiv_pos_as_xyz
    'x, y, z'
    '-x, -y, -z'
_cell_length_a     8.560000
_cell_length_b     10.734000
_cell_length_c     23.060000
_cell_angle_alpha     96.74(3)
_cell_angle_beta     92.69(2)
_cell_angle_gamma     101.46(7)
_cell_volume     2056.9(6)
_cell_formula_units_Z     2
_cell_measurement_reflns_used     9389
_cell_measurement_theta_min     4.2265
_cell_measurement_theta_max     73.9674
_cell_measurement_temperature     110(2)
_exptl_crystal_description     chunk
_exptl_crystal_colour     'pale yellow'
_exptl_crystal_size_max     0.45
_exptl_crystal_size_mid     0.39
_exptl_crystal_size_min     0.24
_exptl_crystal_density_diffrn     1.537
_exptl_crystal_density_meas     ?
_exptl_crystal_density_method     'not measured'
_exptl_crystal_F_000     988
_exptl_absorpt_coefficient_mu     1.023
_exptl_absorpt_correction_type     multi-scan
_exptl_absorpt_process_details
;
(CrysAlis RED; Oxford Diffraction, 2007)
;
_exptl_absorpt_correction_T_min     0.596
_exptl_absorpt_correction_T_max     0.782
_exptl_special_details
;
;
_diffrn_ambient_temperature     110(2)
_diffrn_radiation_type     CuK\a
_diffrn_radiation_wavelength     1.54178
_diffrn_radiation_source     'Enhance (Cu) X-ray Source'
_diffrn_radiation_monochromator     'graphite'
_diffrn_measurement_device_type
;
Oxford Diffraction Xcalibur diffractometer with a Ruby (Gemini Cu) detector
;
_diffrn_measurement_method     '\w scans'
_diffrn_detector_area_resol_mean     10.5081
_diffrn_reflns_number     15890
_diffrn_reflns_av_R_equivalents     0.0231
_diffrn_reflns_av_sigmaI/netI     0.0238
_diffrn_reflns_theta_min     4.24
_diffrn_reflns_theta_max     74.12
_diffrn_reflns_theta_full     67.50
_diffrn_measured_fraction_theta_max     0.964
_diffrn_measured_fraction_theta_full     0.994
_diffrn_reflns_limit_h_min     -10
_diffrn_reflns_limit_h_max     8
_diffrn_reflns_limit_k_min     -13
_diffrn_reflns_limit_k_max     13
_diffrn_reflns_limit_l_min     -28
_diffrn_reflns_limit_l_max     28
_diffrn_standards_number     0
_diffrn_standards_interval_count     ?
_diffrn_standards_interval_time     ?
_diffrn_standards_decay_%     <2%
_refine_special_details
;
Refinement of <i>F</i>^2^ against ALL reflections. The weighted <i>R</i>-factor
<i>wR</i> and goodness of fit <i>S</i> are based on <i>F</i>^2^, conventional
<i>R</i>-factors <i>R</i> are based on <i>F</i>, with <i>F</i> set to zero for
negative <i>F</i>^2^. The threshold expression of <i>F</i>^2^ >
\s(<i>F</i>^2^) is used only for calculating <i>R</i>-factors(gt) <i>etc</i>.
and is not relevant to the choice of reflections for refinement.
<i>R</i>-factors based on <i>F</i>^2^ are statistically about twice as large
as those based on <i>F</i>, and <i>R</i>- factors based on ALL data will be
even larger.
;
_reflns_number_total     8082
_reflns_number_gt     6946
_reflns_threshold_expression     I>2\s(I)
_refine_ls_structure_factor_coef     Fsqd
_refine_ls_matrix_type     full
_refine_ls_R_factor_all     0.0669
_refine_ls_R_factor_gt     0.0592
_refine_ls_wR_factor_gt     0.1536
_refine_ls_wR_factor_ref     0.1578
_refine_ls_goodness_of_fit_ref     1.059
_refine_ls_restrained_S_all     1.059
_refine_ls_number_reflns     8082
_refine_ls_number_parameters     640
_refine_ls_number_restraints     0
_refine_ls_hydrogen_treatment     mixed
_refine_ls_weighting_scheme     calc
_refine_ls_weighting_details
         'calc w=1/[\s^2^(Fo^2^)+(0.0615P)^2^+3.3059P] where P=(Fo^2^+2Fc^2^)/3'
_atom_sites_solution_hydrogens     geom
_atom_sites_solution_primary     direct
_atom_sites_solution_secondary     difmap
_refine_ls_shift/su_max     0.001
_refine_ls_shift/su_max_lt     0.001
_refine_ls_shift/su_mean     0.000
_refine_diff_density_max     0.504
_refine_diff_density_min     -0.269
_refine_ls_extinction_method     none
_refine_ls_extinction_coef     ?
loop_
    _atom_type_symbol
    _atom_type_description
    _atom_type_scat_dispersion_real
    _atom_type_scat_dispersion_imag
    _atom_type_scat_source
    'C' 'C' 0.0181 0.0091
                         'International Tables Vol C Tables 4.2.6.8 and 6.1.1.4'
    'H' 'H' 0.0000 0.0000
                         'International Tables Vol C Tables 4.2.6.8 and 6.1.1.4'
    'N' 'N' 0.0311 0.0180
                         'International Tables Vol C Tables 4.2.6.8 and 6.1.1.4'
    'O' 'O' 0.0492 0.0322
                         'International Tables Vol C Tables 4.2.6.8 and 6.1.1.4'
_computing_data_collection     '<i>CrysAlis Pro</i> (Oxford Diffraction, 2007)'
_computing_cell_refinement     '<i>CrysAlis RED</i> (Oxford Diffraction, 2007)'
_computing_data_reduction     '<i>CrysAlis RED</i> (Oxford Diffraction, 2007)'
_computing_structure_solution     '<i>SHELXS97</i> (Sheldrick, 2008)'
_computing_structure_refinement     '<i>SHELXL97</i> (Sheldrick, 2008)'
_computing_molecular_graphics
;
<i>SHELXTL</i> (Version 6.10; Sheldrick, 2008) and <i>Mercury</i>
(Macrae <i>et
al.</i>, 2006)
;
_computing_publication_material
;
<i>SHELXTL</i> (Version 6.10; Sheldrick, 2008), <i>enCIFer</i>
(Allen <i>et al.</i>, 2004)
and <i>PLATON</i> (Spek, 2009)
;
loop_
    _atom_site_type_symbol
    _atom_site_label
    _atom_site_fract_x
    _atom_site_fract_y
    _atom_site_fract_z
    _atom_site_U_iso_or_equiv
    _atom_site_adp_type
    _atom_site_calc_flag
    _atom_site_refinement_flags
    _atom_site_occupancy
    _atom_site_disorder_assembly
    _atom_site_disorder_group
    O O1 0.3153(2) 0.58462(17) 0.49702(9) 0.0356(4) Uani d . 1 . .
    N N1 0.4213(2) 0.4360(2) 0.19545(10) 0.0242(4) Uani d . 1 . .
    H H1 0.465(4) 0.514(3) 0.2058(13) 0.028(8) Uiso d . 1 . .
    N N2 0.2325(3) 0.4773(2) 0.09313(10) 0.0259(5) Uani d . 1 . .
    H H2 0.182(4) 0.397(4) 0.0809(15) 0.044(9) Uiso d . 1 . .
    C C1 0.4665(3) 0.4017(2) 0.13475(12) 0.0274(5) Uani d . 1 . .
    H H1A 0.4187 0.3106 0.1211 0.033 Uiso calc R 1 . .
    H H1B 0.5841 0.4127 0.1349 0.033 Uiso calc R 1 . .
    C C2 0.4094(3) 0.4851(2) 0.09331(12) 0.0291(5) Uani d . 1 . .
    H H2A 0.4655 0.5752 0.1049 0.035 Uiso calc R 1 . .
    H H2B 0.4371 0.4581 0.0532 0.035 Uiso calc R 1 . .
    C C3 0.1853(3) 0.5056(2) 0.15391(11) 0.0264(5) Uani d . 1 . .
    H H3A 0.0675 0.4925 0.1534 0.032 Uiso calc R 1 . .
    H H3B 0.2307 0.5965 0.1689 0.032 Uiso calc R 1 . .
    C C4 0.2433(3) 0.4209(2) 0.19414(11) 0.0255(5) Uani d . 1 . .
    H H4A 0.2118 0.4431 0.2342 0.031 Uiso calc R 1 . .
    H H4B 0.1922 0.3303 0.1807 0.031 Uiso calc R 1 . .
    C C5 0.1813(4) 0.5660(3) 0.05447(13) 0.0342(6) Uani d . 1 . .
    H H5A 0.0661 0.5612 0.0558 0.051 Uiso calc R 1 . .
    H H5B 0.2058 0.5413 0.0142 0.051 Uiso calc R 1 . .
    H H5C 0.2386 0.6539 0.0680 0.051 Uiso calc R 1 . .
    C C6 0.4812(3) 0.3553(2) 0.23719(12) 0.0294(6) Uani d . 1 . .
    H H6A 0.4361 0.2637 0.2235 0.035 Uiso calc R 1 . .
    H H6B 0.5990 0.3686 0.2370 0.035 Uiso calc R 1 . .
    C C7 0.4370(3) 0.3868(2) 0.29871(12) 0.0284(5) Uani d . 1 . .
    C C8 0.5091(3) 0.5012(2) 0.33399(12) 0.0305(6) Uani d . 1 . .
    H H8A 0.5904 0.5608 0.3193 0.037 Uiso calc R 1 . .
    C C9 0.4627(3) 0.5279(2) 0.38995(12) 0.0304(6) Uani d . 1 . .
    H H9A 0.5108 0.6066 0.4130 0.036 Uiso calc R 1 . .
    C C10 0.3464(3) 0.4409(2) 0.41296(12) 0.0276(5) Uani d . 1 . .
    C C11 0.2752(3) 0.3270(2) 0.37767(12) 0.0279(5) Uani d . 1 . .
    H H11A 0.1957 0.2667 0.3927 0.033 Uiso calc R 1 . .
    C C12 0.3182(3) 0.3006(2) 0.32147(12) 0.0289(6) Uani d . 1 . .
    H H12A 0.2668 0.2233 0.2980 0.035 Uiso calc R 1 . .
    C C13 0.2977(3) 0.4734(2) 0.47391(12) 0.0292(5) Uani d . 1 . .
    N N14 0.2326(3) 0.3702(2) 0.49985(10) 0.0290(5) Uani d . 1 . .
    H H14 0.250(4) 0.298(3) 0.4857(13) 0.030(8) Uiso d . 1 . .
    C C15 0.1556(3) 0.3663(2) 0.55298(12) 0.0276(5) Uani d . 1 . .
    C C16 0.0846(3) 0.4640(3) 0.57780(12) 0.0314(6) Uani d . 1 . .
    H H16A 0.0945 0.5428 0.5620 0.038 Uiso calc R 1 . .
    C C17 -0.0012(3) 0.4419(3) 0.62653(13) 0.0339(6) Uani d . 1 . .
    H H17A -0.0498 0.5080 0.6438 0.041 Uiso calc R 1 . .
    C C18 -0.0199(3) 0.3286(3) 0.65133(12) 0.0315(6) Uani d . 1 . .
    C C19 -0.1298(4) 0.3073(3) 0.70004(14) 0.0437(7) Uani d . 1 . .
    H H19A -0.0708 0.2871 0.7340 0.066 Uiso calc R 1 . .
    H H19B -0.2194 0.2357 0.6867 0.066 Uiso calc R 1 . .
    H H19C -0.1708 0.3851 0.7111 0.066 Uiso calc R 1 . .
    C C20 0.0583(3) 0.2345(2) 0.62720(11) 0.0264(5) Uani d . 1 . .
    C C21 0.1447(3) 0.2542(2) 0.57814(12) 0.0274(5) Uani d . 1 . .
    H H21A 0.1971 0.1896 0.5617 0.033 Uiso calc R 1 . .
    N N22 0.0369(3) 0.1166(2) 0.65091(10) 0.0295(5) Uani d . 1 . .
    H H22 -0.053(4) 0.098(3) 0.6678(15) 0.040(9) Uiso d . 1 . .
    C C23 0.1200(3) 0.0202(2) 0.64192(11) 0.0264(5) Uani d . 1 . .
    N N24 0.0467(3) -0.0938(2) 0.65697(10) 0.0304(5) Uani d . 1 . .
    C C25 0.1278(3) -0.1869(3) 0.64831(13) 0.0341(6) Uani d . 1 . .
    H H25A 0.0816 -0.2684 0.6589 0.041 Uiso calc R 1 . .
    C C26 0.2749(3) -0.1733(2) 0.62498(13) 0.0322(6) Uani d . 1 . .
    H H26A 0.3286 -0.2426 0.6189 0.039 Uiso calc R 1 . .
    C C27 0.3399(3) -0.0522(2) 0.61095(11) 0.0267(5) Uani d . 1 . .
    N N28 0.2636(3) 0.0452(2) 0.62024(9) 0.0270(5) Uani d . 1 . .
    C C29 0.4951(3) -0.0229(2) 0.58435(11) 0.0267(5) Uani d . 1 . .
    C C30 0.5691(3) -0.1204(2) 0.56171(12) 0.0290(5) Uani d . 1 . .
    H H30A 0.5167 -0.2065 0.5635 0.035 Uiso calc R 1 . .
    N N31 0.7095(3) -0.1001(2) 0.53756(10) 0.0314(5) Uani d . 1 . .
    C C32 0.7788(3) 0.0217(3) 0.53364(12) 0.0303(6) Uani d . 1 . .
    H H32A 0.8790 0.0380 0.5169 0.036 Uiso calc R 1 . .
    C C33 0.7121(3) 0.1247(3) 0.55272(12) 0.0308(6) Uani d . 1 . .
    H H33A 0.7635 0.2094 0.5479 0.037 Uiso calc R 1 . .
    C C34 0.5695(3) 0.1028(2) 0.57896(12) 0.0291(5) Uani d . 1 . .
    H H34A 0.5225 0.1724 0.5932 0.035 Uiso calc R 1 . .
    O O1A 0.1518(2) 0.22087(16) 0.07622(8) 0.0291(4) Uani d . 1 . .
    O O21A 0.3381(2) 0.07732(17) 0.12752(9) 0.0346(4) Uani d . 1 . .
    O O22A 0.3131(2) -0.0904(2) 0.06313(10) 0.0396(5) Uani d . 1 . .
    O O41A -0.2360(2) -0.33957(17) 0.04481(10) 0.0395(5) Uani d . 1 . .
    O O42A -0.4305(2) -0.2407(2) 0.03722(12) 0.0493(6) Uani d . 1 . .
    O O61A -0.3332(3) 0.2150(2) 0.07480(12) 0.0520(6) Uani d . 1 . .
    O O62A -0.1032(3) 0.32666(18) 0.06299(11) 0.0427(5) Uani d . 1 . .
    N N2A 0.2595(3) -0.0043(2) 0.08996(10) 0.0287(5) Uani d . 1 . .
    N N4A -0.2888(3) -0.2408(2) 0.04636(10) 0.0311(5) Uani d . 1 . .
    N N6A -0.1906(3) 0.2244(2) 0.06879(10) 0.0301(5) Uani d . 1 . .
    C C1A 0.0479(3) 0.1211(2) 0.07465(10) 0.0242(5) Uani d . 1 . .
    C C2A 0.0909(3) -0.0022(2) 0.07761(11) 0.0253(5) Uani d . 1 . .
    C C3A -0.0144(3) -0.1176(2) 0.06785(11) 0.0265(5) Uani d . 1 . .
    H H3AA 0.0223 -0.1956 0.0674 0.032 Uiso calc R 1 . .
    C C4A -0.1766(3) -0.1186(2) 0.05852(11) 0.0272(5) Uani d . 1 . .
    C C5A -0.2330(3) -0.0062(2) 0.06039(11) 0.0261(5) Uani d . 1 . .
    H H5AA -0.3445 -0.0084 0.0562 0.031 Uiso calc R 1 . .
    C C6A -0.1240(3) 0.1095(2) 0.06843(11) 0.0259(5) Uani d . 1 . .
    O O1B 0.4787(2) 0.68998(16) 0.21876(9) 0.0303(4) Uani d . 1 . .
    O O21B 0.2684(2) 0.84672(18) 0.19341(9) 0.0348(4) Uani d . 1 . .
    O O22B 0.3412(3) 0.9982(2) 0.26585(11) 0.0493(6) Uani d . 1 . .
    O O41B 0.8703(3) 1.24447(18) 0.21586(10) 0.0441(5) Uani d . 1 . .
    O O42B 1.0597(2) 1.13663(18) 0.20751(9) 0.0363(5) Uani d . 1 . .
    O O61B 0.9270(2) 0.6835(2) 0.16693(9) 0.0392(5) Uani d . 1 . .
    O O62B 0.7440(2) 0.58469(18) 0.21578(10) 0.0405(5) Uani d . 1 . .
    N N2B 0.3710(3) 0.9196(2) 0.22702(11) 0.0316(5) Uani d . 1 . .
    N N4B 0.9186(3) 1.1430(2) 0.21198(10) 0.0327(5) Uani d . 1 . .
    N N6B 0.8091(3) 0.6809(2) 0.19535(10) 0.0285(5) Uani d . 1 . .
    C C1B 0.5803(3) 0.7898(2) 0.21517(11) 0.0248(5) Uani d . 1 . .
    C C2B 0.5386(3) 0.9143(2) 0.22026(11) 0.0267(5) Uani d . 1 . .
    C C3B 0.6441(3) 1.0279(2) 0.22022(12) 0.0298(6) Uani d . 1 . .
    H H3BA 0.6099 1.1072 0.2255 0.036 Uiso calc R 1 . .
    C C4B 0.8035(3) 1.0239(2) 0.21222(11) 0.0281(5) Uani d . 1 . .
    C C5B 0.8561(3) 0.9107(2) 0.20437(11) 0.0263(5) Uani d . 1 . .
    H H5BA 0.9650 0.9103 0.1982 0.032 Uiso calc R 1 . .
    C C6B 0.7471(3) 0.7972(2) 0.20563(11) 0.0257(5) Uani d . 1 . .
loop_
    _atom_site_aniso_label
    _atom_site_aniso_U_11
    _atom_site_aniso_U_22
    _atom_site_aniso_U_33
    _atom_site_aniso_U_12
    _atom_site_aniso_U_13
    _atom_site_aniso_U_23
    O1 0.0430(11) 0.0197(9) 0.0408(11) 0.0000(8) 0.0037(9) 0.0007(8)
    N1 0.0236(10) 0.0124(10) 0.0347(12) -0.0010(8) 0.0009(8) 0.0036(8)
    N2 0.0293(11) 0.0130(10) 0.0334(11) 0.0003(8) -0.0010(9) 0.0033(8)
    C1 0.0243(12) 0.0182(12) 0.0379(14) 0.0009(9) 0.0048(10) 0.0009(10)
    C2 0.0289(13) 0.0207(12) 0.0353(14) -0.0011(10) 0.0052(11) 0.0030(10)
    C3 0.0249(12) 0.0173(12) 0.0345(13) 0.0006(9) -0.0003(10) 0.0005(9)
    C4 0.0228(12) 0.0179(11) 0.0338(13) -0.0003(9) 0.0027(10) 0.0021(9)
    C5 0.0409(16) 0.0195(13) 0.0407(15) 0.0019(11) -0.0042(12) 0.0079(11)
    C6 0.0290(13) 0.0189(12) 0.0408(15) 0.0051(10) -0.0005(11) 0.0066(10)
    C7 0.0289(13) 0.0214(12) 0.0345(14) 0.0037(10) -0.0034(10) 0.0067(10)
    C8 0.0268(13) 0.0197(12) 0.0432(15) -0.0011(10) -0.0014(11) 0.0087(11)
    C9 0.0315(14) 0.0196(12) 0.0361(14) -0.0020(10) -0.0058(11) 0.0033(10)
    C10 0.0273(13) 0.0183(12) 0.0360(14) 0.0027(10) -0.0041(10) 0.0051(10)
    C11 0.0279(13) 0.0176(12) 0.0357(14) -0.0021(10) -0.0024(10) 0.0070(10)
    C12 0.0310(13) 0.0154(11) 0.0373(14) -0.0012(10) -0.0064(11) 0.0047(10)
    C13 0.0250(12) 0.0241(13) 0.0370(14) 0.0040(10) -0.0023(10) 0.0023(10)
    N14 0.0307(12) 0.0198(11) 0.0366(12) 0.0066(9) 0.0035(9) 0.0011(9)
    C15 0.0225(12) 0.0234(12) 0.0342(14) 0.0018(10) -0.0001(10) -0.0014(10)
    C16 0.0321(14) 0.0206(12) 0.0403(15) 0.0038(10) 0.0015(11) 0.0026(10)
    C17 0.0354(15) 0.0239(13) 0.0427(16) 0.0090(11) 0.0077(12) -0.0017(11)
    C18 0.0299(14) 0.0305(14) 0.0329(14) 0.0057(11) 0.0032(11) -0.0001(11)
    C19 0.0502(19) 0.0387(17) 0.0472(18) 0.0180(14) 0.0163(15) 0.0062(13)
    C20 0.0224(12) 0.0215(12) 0.0331(13) 0.0004(9) -0.0005(10) 0.0023(10)
    C21 0.0235(12) 0.0221(12) 0.0350(14) 0.0036(10) 0.0017(10) -0.0012(10)
    N22 0.0268(11) 0.0266(12) 0.0352(12) 0.0034(9) 0.0078(9) 0.0056(9)
    C23 0.0272(13) 0.0218(12) 0.0278(12) 0.0018(10) -0.0007(10) 0.0004(9)
    N24 0.0291(11) 0.0239(11) 0.0349(12) -0.0015(9) 0.0038(9) 0.0017(9)
    C25 0.0356(15) 0.0207(13) 0.0420(16) -0.0040(11) 0.0009(12) 0.0055(11)
    C26 0.0339(14) 0.0179(12) 0.0440(16) 0.0042(10) 0.0013(12) 0.0030(11)
    C27 0.0295(13) 0.0216(12) 0.0278(13) 0.0046(10) -0.0018(10) 0.0013(9)
    N28 0.0268(11) 0.0213(10) 0.0318(11) 0.0029(8) 0.0010(9) 0.0026(8)
    C29 0.0270(13) 0.0240(13) 0.0285(13) 0.0054(10) -0.0022(10) 0.0024(10)
    C30 0.0319(14) 0.0218(12) 0.0333(14) 0.0062(10) 0.0002(11) 0.0029(10)
    N31 0.0322(12) 0.0281(12) 0.0346(12) 0.0100(9) 0.0014(9) 0.0011(9)
    C32 0.0258(13) 0.0308(14) 0.0335(14) 0.0049(11) 0.0008(10) 0.0026(11)
    C33 0.0266(13) 0.0245(13) 0.0388(15) 0.0014(10) -0.0021(11) 0.0026(11)
    C34 0.0271(13) 0.0217(13) 0.0372(14) 0.0052(10) -0.0009(11) -0.0003(10)
    O1A 0.0314(10) 0.0166(9) 0.0370(10) 0.0004(7) 0.0015(8) 0.0026(7)
    O21A 0.0308(10) 0.0213(9) 0.0475(12) -0.0027(8) -0.0050(8) 0.0048(8)
    O22A 0.0385(11) 0.0330(11) 0.0494(12) 0.0142(9) 0.0052(9) 0.0018(9)
    O41A 0.0412(11) 0.0168(9) 0.0567(13) -0.0008(8) -0.0033(9) 0.0037(8)
    O42A 0.0267(11) 0.0258(11) 0.0909(18) -0.0039(8) 0.0026(11) 0.0056(11)
    O61A 0.0363(12) 0.0296(11) 0.0924(19) 0.0103(9) 0.0199(12) 0.0051(11)
    O62A 0.0376(11) 0.0187(10) 0.0708(15) 0.0010(8) -0.0036(10) 0.0125(9)
    N2A 0.0293(11) 0.0201(11) 0.0369(12) 0.0033(9) 0.0043(9) 0.0073(9)
    N4A 0.0311(12) 0.0205(11) 0.0388(13) -0.0022(9) 0.0040(9) 0.0042(9)
    N6A 0.0331(12) 0.0214(11) 0.0345(12) 0.0043(9) 0.0013(9) 0.0005(9)
    C1A 0.0299(13) 0.0159(11) 0.0250(12) 0.0012(10) 0.0022(10) 0.0012(9)
    C2A 0.0272(13) 0.0207(12) 0.0275(12) 0.0036(10) 0.0026(10) 0.0030(9)
    C3A 0.0318(13) 0.0167(11) 0.0304(13) 0.0036(10) 0.0037(10) 0.0029(9)
    C4A 0.0324(14) 0.0195(12) 0.0268(12) -0.0014(10) 0.0031(10) 0.0024(9)
    C5A 0.0256(12) 0.0223(12) 0.0291(13) 0.0016(10) 0.0045(10) 0.0029(10)
    C6A 0.0310(13) 0.0196(12) 0.0269(12) 0.0043(10) 0.0031(10) 0.0032(9)
    O1B 0.0242(9) 0.0149(8) 0.0490(11) -0.0015(7) 0.0018(8) 0.0028(7)
    O21B 0.0261(9) 0.0239(10) 0.0516(12) -0.0020(7) -0.0013(8) 0.0064(8)
    O22B 0.0426(12) 0.0380(12) 0.0659(15) 0.0149(10) 0.0069(11) -0.0120(11)
    O41B 0.0470(13) 0.0176(10) 0.0635(14) -0.0038(9) 0.0048(10) 0.0060(9)
    O42B 0.0337(11) 0.0279(10) 0.0409(11) -0.0099(8) 0.0034(8) 0.0049(8)
    O61B 0.0339(11) 0.0346(11) 0.0510(12) 0.0102(9) 0.0110(9) 0.0052(9)
    O62B 0.0268(10) 0.0191(9) 0.0747(15) -0.0013(8) 0.0050(9) 0.0118(9)
    N2B 0.0314(12) 0.0186(11) 0.0450(13) 0.0038(9) 0.0050(10) 0.0055(9)
    N4B 0.0387(14) 0.0216(11) 0.0326(12) -0.0061(10) 0.0018(10) 0.0033(9)
    N6B 0.0217(10) 0.0215(11) 0.0396(12) 0.0005(8) -0.0022(9) 0.0009(9)
    C1B 0.0266(13) 0.0175(12) 0.0278(12) 0.0003(10) -0.0008(10) 0.0008(9)
    C2B 0.0261(13) 0.0200(12) 0.0322(13) 0.0020(10) 0.0004(10) 0.0010(10)
    C3B 0.0367(14) 0.0166(12) 0.0347(14) 0.0035(10) -0.0008(11) 0.0022(10)
    C4B 0.0323(14) 0.0188(12) 0.0289(13) -0.0047(10) 0.0000(10) 0.0036(9)
    C5B 0.0244(12) 0.0241(13) 0.0266(12) -0.0033(10) 0.0002(9) 0.0026(9)
    C6B 0.0267(13) 0.0192(12) 0.0289(13) 0.0010(10) -0.0012(10) 0.0015(9)
_geom_special_details
;
All e.s.d.'s (except the e.s.d. in the dihedral angle between two l.s. planes)
are estimated using the full covariance matrix. The cell e.s.d.'s are taken
into account individually in the estimation of e.s.d.'s in distances, angles
and torsion angles; correlations between e.s.d.'s in cell parameters are only
used when they are defined by crystal symmetry. An approximate (isotropic)
treatment of cell e.s.d.'s is used for estimating e.s.d.'s involving l.s.
planes.
;
loop_
    _geom_bond_atom_site_label_1
    _geom_bond_atom_site_label_2
    _geom_bond_site_symmetry_2
    _geom_bond_distance
    _geom_bond_publ_flag
    O1 C13 . 1.226(3) ?
    N1 C1 . 1.494(3) ?
    N1 C4 . 1.498(3) ?
    N1 C6 . 1.505(3) ?
    N1 H1 . 0.85(3) ?
    N2 C3 . 1.490(3) ?
    N2 C5 . 1.491(3) ?
    N2 C2 . 1.500(3) ?
    N2 H2 . 0.89(4) ?
    C1 C2 . 1.511(4) ?
    C1 H1A . 0.9900 ?
    C1 H1B . 0.9900 ?
    C2 H2A . 0.9900 ?
    C2 H2B . 0.9900 ?
    C3 C4 . 1.506(3) ?
    C3 H3A . 0.9900 ?
    C3 H3B . 0.9900 ?
    C4 H4A . 0.9900 ?
    C4 H4B . 0.9900 ?
    C5 H5A . 0.9800 ?
    C5 H5B . 0.9800 ?
    C5 H5C . 0.9800 ?
    C6 C7 . 1.503(4) ?
    C6 H6A . 0.9900 ?
    C6 H6B . 0.9900 ?
    C7 C12 . 1.399(4) ?
    C7 C8 . 1.403(4) ?
    C8 C9 . 1.383(4) ?
    C8 H8A . 0.9500 ?
    C9 C10 . 1.393(4) ?
    C9 H9A . 0.9500 ?
    C10 C11 . 1.397(3) ?
    C10 C13 . 1.506(4) ?
    C11 C12 . 1.377(4) ?
    C11 H11A . 0.9500 ?
    C12 H12A . 0.9500 ?
    C13 N14 . 1.356(3) ?
    N14 C15 . 1.419(3) ?
    N14 H14 . 0.85(3) ?
    C15 C21 . 1.385(4) ?
    C15 C16 . 1.394(4) ?
    C16 C17 . 1.389(4) ?
    C16 H16A . 0.9500 ?
    C17 C18 . 1.388(4) ?
    C17 H17A . 0.9500 ?
    C18 C20 . 1.396(4) ?
    C18 C19 . 1.508(4) ?
    C19 H19A . 0.9800 ?
    C19 H19B . 0.9800 ?
    C19 H19C . 0.9800 ?
    C20 C21 . 1.394(4) ?
    C20 N22 . 1.419(3) ?
    C21 H21A . 0.9500 ?
    N22 C23 . 1.369(3) ?
    N22 H22 . 0.87(4) ?
    C23 N28 . 1.339(3) ?
    C23 N24 . 1.352(3) ?
    N24 C25 . 1.328(4) ?
    C25 C26 . 1.380(4) ?
    C25 H25A . 0.9500 ?
    C26 C27 . 1.390(4) ?
    C26 H26A . 0.9500 ?
    C27 N28 . 1.341(3) ?
    C27 C29 . 1.482(4) ?
    C29 C30 . 1.391(4) ?
    C29 C34 . 1.395(4) ?
    C30 N31 . 1.338(4) ?
    C30 H30A . 0.9500 ?
    N31 C32 . 1.340(4) ?
    C32 C33 . 1.379(4) ?
    C32 H32A . 0.9500 ?
    C33 C34 . 1.378(4) ?
    C33 H33A . 0.9500 ?
    C34 H34A . 0.9500 ?
    O1A C1A . 1.245(3) ?
    O21A N2A . 1.226(3) ?
    O22A N2A . 1.228(3) ?
    O41A N4A . 1.231(3) ?
    O42A N4A . 1.221(3) ?
    O61A N6A . 1.221(3) ?
    O62A N6A . 1.225(3) ?
    N2A C2A . 1.463(3) ?
    N4A C4A . 1.452(3) ?
    N6A C6A . 1.457(3) ?
    C1A C2A . 1.451(3) ?
    C1A C6A . 1.451(4) ?
    C2A C3A . 1.367(3) ?
    C3A C4A . 1.393(4) ?
    C3A H3AA . 0.9500 ?
    C4A C5A . 1.382(4) ?
    C5A C6A . 1.384(3) ?
    C5A H5AA . 0.9500 ?
    O1B C1B . 1.252(3) ?
    O21B N2B . 1.227(3) ?
    O22B N2B . 1.228(3) ?
    O41B N4B . 1.235(3) ?
    O42B N4B . 1.232(3) ?
    O61B N6B . 1.226(3) ?
    O62B N6B . 1.229(3) ?
    N2B C2B . 1.462(3) ?
    N4B C4B . 1.451(3) ?
    N6B C6B . 1.450(3) ?
    C1B C6B . 1.443(4) ?
    C1B C2B . 1.443(3) ?
    C2B C3B . 1.366(4) ?
    C3B C4B . 1.394(4) ?
    C3B H3BA . 0.9500 ?
    C4B C5B . 1.373(4) ?
    C5B C6B . 1.384(3) ?
    C5B H5BA . 0.9500 ?
loop_
    _geom_angle_atom_site_label_1
    _geom_angle_atom_site_label_2
    _geom_angle_atom_site_label_3
    _geom_angle_site_symmetry_1
    _geom_angle_site_symmetry_3
    _geom_angle
    _geom_angle_publ_flag
    C1 N1 C4 . . 108.6(2) ?
    C1 N1 C6 . . 111.1(2) ?
    C4 N1 C6 . . 111.62(19) ?
    C1 N1 H1 . . 107(2) ?
    C4 N1 H1 . . 109(2) ?
    C6 N1 H1 . . 109(2) ?
    C3 N2 C5 . . 110.9(2) ?
    C3 N2 C2 . . 110.4(2) ?
    C5 N2 C2 . . 110.8(2) ?
    C3 N2 H2 . . 105(2) ?
    C5 N2 H2 . . 110(2) ?
    C2 N2 H2 . . 109(2) ?
    N1 C1 C2 . . 110.9(2) ?
    N1 C1 H1A . . 109.5 ?
    C2 C1 H1A . . 109.5 ?
    N1 C1 H1B . . 109.5 ?
    C2 C1 H1B . . 109.5 ?
    H1A C1 H1B . . 108.0 ?
    N2 C2 C1 . . 112.1(2) ?
    N2 C2 H2A . . 109.2 ?
    C1 C2 H2A . . 109.2 ?
    N2 C2 H2B . . 109.2 ?
    C1 C2 H2B . . 109.2 ?
    H2A C2 H2B . . 107.9 ?
    N2 C3 C4 . . 111.5(2) ?
    N2 C3 H3A . . 109.3 ?
    C4 C3 H3A . . 109.3 ?
    N2 C3 H3B . . 109.3 ?
    C4 C3 H3B . . 109.3 ?
    H3A C3 H3B . . 108.0 ?
    N1 C4 C3 . . 111.2(2) ?
    N1 C4 H4A . . 109.4 ?
    C3 C4 H4A . . 109.4 ?
    N1 C4 H4B . . 109.4 ?
    C3 C4 H4B . . 109.4 ?
    H4A C4 H4B . . 108.0 ?
    N2 C5 H5A . . 109.5 ?
    N2 C5 H5B . . 109.5 ?
    H5A C5 H5B . . 109.5 ?
    N2 C5 H5C . . 109.5 ?
    H5A C5 H5C . . 109.5 ?
    H5B C5 H5C . . 109.5 ?
    C7 C6 N1 . . 112.6(2) ?
    C7 C6 H6A . . 109.1 ?
    N1 C6 H6A . . 109.1 ?
    C7 C6 H6B . . 109.1 ?
    N1 C6 H6B . . 109.1 ?
    H6A C6 H6B . . 107.8 ?
    C12 C7 C8 . . 118.6(3) ?
    C12 C7 C6 . . 119.2(2) ?
    C8 C7 C6 . . 122.2(2) ?
    C9 C8 C7 . . 120.4(2) ?
    C9 C8 H8A . . 119.8 ?
    C7 C8 H8A . . 119.8 ?
    C8 C9 C10 . . 120.9(2) ?
    C8 C9 H9A . . 119.5 ?
    C10 C9 H9A . . 119.5 ?
    C9 C10 C11 . . 118.4(3) ?
    C9 C10 C13 . . 119.6(2) ?
    C11 C10 C13 . . 122.1(2) ?
    C12 C11 C10 . . 121.2(2) ?
    C12 C11 H11A . . 119.4 ?
    C10 C11 H11A . . 119.4 ?
    C11 C12 C7 . . 120.4(2) ?
    C11 C12 H12A . . 119.8 ?
    C7 C12 H12A . . 119.8 ?
    O1 C13 N14 . . 123.9(3) ?
    O1 C13 C10 . . 121.8(2) ?
    N14 C13 C10 . . 114.3(2) ?
    C13 N14 C15 . . 129.0(2) ?
    C13 N14 H14 . . 117(2) ?
    C15 N14 H14 . . 113(2) ?
    C21 C15 C16 . . 120.2(2) ?
    C21 C15 N14 . . 116.1(2) ?
    C16 C15 N14 . . 123.6(2) ?
    C17 C16 C15 . . 117.5(2) ?
    C17 C16 H16A . . 121.2 ?
    C15 C16 H16A . . 121.2 ?
    C18 C17 C16 . . 123.6(2) ?
    C18 C17 H17A . . 118.2 ?
    C16 C17 H17A . . 118.2 ?
    C17 C18 C20 . . 117.6(3) ?
    C17 C18 C19 . . 120.0(3) ?
    C20 C18 C19 . . 122.2(3) ?
    C18 C19 H19A . . 109.5 ?
    C18 C19 H19B . . 109.5 ?
    H19A C19 H19B . . 109.5 ?
    C18 C19 H19C . . 109.5 ?
    H19A C19 H19C . . 109.5 ?
    H19B C19 H19C . . 109.5 ?
    C21 C20 C18 . . 119.8(2) ?
    C21 C20 N22 . . 121.6(2) ?
    C18 C20 N22 . . 118.4(2) ?
    C15 C21 C20 . . 121.1(2) ?
    C15 C21 H21A . . 119.5 ?
    C20 C21 H21A . . 119.5 ?
    C23 N22 C20 . . 129.0(2) ?
    C23 N22 H22 . . 116(2) ?
    C20 N22 H22 . . 113(2) ?
    N28 C23 N24 . . 125.8(2) ?
    N28 C23 N22 . . 119.1(2) ?
    N24 C23 N22 . . 115.2(2) ?
    C25 N24 C23 . . 115.0(2) ?
    N24 C25 C26 . . 124.4(2) ?
    N24 C25 H25A . . 117.8 ?
    C26 C25 H25A . . 117.8 ?
    C25 C26 C27 . . 116.1(2) ?
    C25 C26 H26A . . 121.9 ?
    C27 C26 H26A . . 121.9 ?
    N28 C27 C26 . . 121.4(2) ?
    N28 C27 C29 . . 116.0(2) ?
    C26 C27 C29 . . 122.6(2) ?
    C23 N28 C27 . . 117.3(2) ?
    C30 C29 C34 . . 117.4(2) ?
    C30 C29 C27 . . 121.1(2) ?
    C34 C29 C27 . . 121.5(2) ?
    N31 C30 C29 . . 123.9(2) ?
    N31 C30 H30A . . 118.0 ?
    C29 C30 H30A . . 118.0 ?
    C30 N31 C32 . . 117.1(2) ?
    N31 C32 C33 . . 123.3(3) ?
    N31 C32 H32A . . 118.4 ?
    C33 C32 H32A . . 118.4 ?
    C34 C33 C32 . . 119.0(2) ?
    C34 C33 H33A . . 120.5 ?
    C32 C33 H33A . . 120.5 ?
    C33 C34 C29 . . 119.2(2) ?
    C33 C34 H34A . . 120.4 ?
    C29 C34 H34A . . 120.4 ?
    O21A N2A O22A . . 123.7(2) ?
    O21A N2A C2A . . 118.4(2) ?
    O22A N2A C2A . . 117.9(2) ?
    O42A N4A O41A . . 123.1(2) ?
    O42A N4A C4A . . 118.6(2) ?
    O41A N4A C4A . . 118.2(2) ?
    O61A N6A O62A . . 122.0(2) ?
    O61A N6A C6A . . 118.4(2) ?
    O62A N6A C6A . . 119.6(2) ?
    O1A C1A C2A . . 121.3(2) ?
    O1A C1A C6A . . 126.9(2) ?
    C2A C1A C6A . . 111.7(2) ?
    C3A C2A C1A . . 124.6(2) ?
    C3A C2A N2A . . 117.3(2) ?
    C1A C2A N2A . . 118.0(2) ?
    C2A C3A C4A . . 118.7(2) ?
    C2A C3A H3AA . . 120.6 ?
    C4A C3A H3AA . . 120.6 ?
    C5A C4A C3A . . 121.5(2) ?
    C5A C4A N4A . . 119.4(2) ?
    C3A C4A N4A . . 119.1(2) ?
    C4A C5A C6A . . 118.8(2) ?
    C4A C5A H5AA . . 120.6 ?
    C6A C5A H5AA . . 120.6 ?
    C5A C6A C1A . . 124.0(2) ?
    C5A C6A N6A . . 116.2(2) ?
    C1A C6A N6A . . 119.7(2) ?
    O21B N2B O22B . . 123.7(2) ?
    O21B N2B C2B . . 118.5(2) ?
    O22B N2B C2B . . 117.8(2) ?
    O42B N4B O41B . . 123.7(2) ?
    O42B N4B C4B . . 117.7(2) ?
    O41B N4B C4B . . 118.7(2) ?
    O61B N6B O62B . . 122.5(2) ?
    O61B N6B C6B . . 118.1(2) ?
    O62B N6B C6B . . 119.4(2) ?
    O1B C1B C6B . . 126.3(2) ?
    O1B C1B C2B . . 121.7(2) ?
    C6B C1B C2B . . 112.0(2) ?
    C3B C2B C1B . . 125.1(2) ?
    C3B C2B N2B . . 117.4(2) ?
    C1B C2B N2B . . 117.6(2) ?
    C2B C3B C4B . . 117.9(2) ?
    C2B C3B H3BA . . 121.1 ?
    C4B C3B H3BA . . 121.1 ?
    C5B C4B C3B . . 122.3(2) ?
    C5B C4B N4B . . 118.5(2) ?
    C3B C4B N4B . . 119.3(2) ?
    C4B C5B C6B . . 118.6(2) ?
    C4B C5B H5BA . . 120.7 ?
    C6B C5B H5BA . . 120.7 ?
    C5B C6B C1B . . 124.1(2) ?
    C5B C6B N6B . . 115.8(2) ?
    C1B C6B N6B . . 120.1(2) ?
loop_
    _geom_torsion_atom_site_label_1
    _geom_torsion_atom_site_label_2
    _geom_torsion_atom_site_label_3
    _geom_torsion_atom_site_label_4
    _geom_torsion_site_symmetry_1
    _geom_torsion_site_symmetry_2
    _geom_torsion_site_symmetry_3
    _geom_torsion_site_symmetry_4
    _geom_torsion
    _geom_torsion_publ_flag
    C4 N1 C1 C2 . . . . 58.2(2) ?
    C6 N1 C1 C2 . . . . -178.6(2) ?
    C3 N2 C2 C1 . . . . 53.6(3) ?
    C5 N2 C2 C1 . . . . 176.8(2) ?
    N1 C1 C2 N2 . . . . -56.6(3) ?
    C5 N2 C3 C4 . . . . -177.2(2) ?
    C2 N2 C3 C4 . . . . -54.0(3) ?
    C1 N1 C4 C3 . . . . -59.2(3) ?
    C6 N1 C4 C3 . . . . 177.9(2) ?
    N2 C3 C4 N1 . . . . 58.1(3) ?
    C1 N1 C6 C7 . . . . -179.7(2) ?
    C4 N1 C6 C7 . . . . -58.3(3) ?
    N1 C6 C7 C12 . . . . 107.2(3) ?
    N1 C6 C7 C8 . . . . -71.7(3) ?
    C12 C7 C8 C9 . . . . -0.3(4) ?
    C6 C7 C8 C9 . . . . 178.6(2) ?
    C7 C8 C9 C10 . . . . 1.5(4) ?
    C8 C9 C10 C11 . . . . -1.3(4) ?
    C8 C9 C10 C13 . . . . -179.5(2) ?
    C9 C10 C11 C12 . . . . 0.0(4) ?
    C13 C10 C11 C12 . . . . 178.1(2) ?
    C10 C11 C12 C7 . . . . 1.2(4) ?
    C8 C7 C12 C11 . . . . -1.0(4) ?
    C6 C7 C12 C11 . . . . -180.0(2) ?
    C9 C10 C13 O1 . . . . 23.7(4) ?
    C11 C10 C13 O1 . . . . -154.5(3) ?
    C9 C10 C13 N14 . . . . -156.9(2) ?
    C11 C10 C13 N14 . . . . 25.0(4) ?
    O1 C13 N14 C15 . . . . 8.6(4) ?
    C10 C13 N14 C15 . . . . -170.8(2) ?
    C13 N14 C15 C21 . . . . -160.7(3) ?
    C13 N14 C15 C16 . . . . 23.3(4) ?
    C21 C15 C16 C17 . . . . -2.5(4) ?
    N14 C15 C16 C17 . . . . 173.3(3) ?
    C15 C16 C17 C18 . . . . -0.2(4) ?
    C16 C17 C18 C20 . . . . 2.9(4) ?
    C16 C17 C18 C19 . . . . -173.3(3) ?
    C17 C18 C20 C21 . . . . -3.0(4) ?
    C19 C18 C20 C21 . . . . 173.1(3) ?
    C17 C18 C20 N22 . . . . -178.2(2) ?
    C19 C18 C20 N22 . . . . -2.1(4) ?
    C16 C15 C21 C20 . . . . 2.4(4) ?
    N14 C15 C21 C20 . . . . -173.7(2) ?
    C18 C20 C21 C15 . . . . 0.4(4) ?
    N22 C20 C21 C15 . . . . 175.5(2) ?
    C21 C20 N22 C23 . . . . 17.2(4) ?
    C18 C20 N22 C23 . . . . -167.7(3) ?
    C20 N22 C23 N28 . . . . 18.2(4) ?
    C20 N22 C23 N24 . . . . -162.5(2) ?
    N28 C23 N24 C25 . . . . -0.6(4) ?
    N22 C23 N24 C25 . . . . -179.8(2) ?
    C23 N24 C25 C26 . . . . -1.0(4) ?
    N24 C25 C26 C27 . . . . 1.0(4) ?
    C25 C26 C27 N28 . . . . 0.6(4) ?
    C25 C26 C27 C29 . . . . -178.6(2) ?
    N24 C23 N28 C27 . . . . 2.1(4) ?
    N22 C23 N28 C27 . . . . -178.7(2) ?
    C26 C27 N28 C23 . . . . -2.0(4) ?
    C29 C27 N28 C23 . . . . 177.2(2) ?
    N28 C27 C29 C30 . . . . -166.7(2) ?
    C26 C27 C29 C30 . . . . 12.6(4) ?
    N28 C27 C29 C34 . . . . 10.8(4) ?
    C26 C27 C29 C34 . . . . -170.0(3) ?
    C34 C29 C30 N31 . . . . 3.0(4) ?
    C27 C29 C30 N31 . . . . -179.5(2) ?
    C29 C30 N31 C32 . . . . -2.2(4) ?
    C30 N31 C32 C33 . . . . -0.4(4) ?
    N31 C32 C33 C34 . . . . 2.2(4) ?
    C32 C33 C34 C29 . . . . -1.4(4) ?
    C30 C29 C34 C33 . . . . -1.0(4) ?
    C27 C29 C34 C33 . . . . -178.6(2) ?
    O1A C1A C2A C3A . . . . -170.2(2) ?
    C6A C1A C2A C3A . . . . 8.4(4) ?
    O1A C1A C2A N2A . . . . 7.6(4) ?
    C6A C1A C2A N2A . . . . -173.8(2) ?
    O21A N2A C2A C3A . . . . -140.1(2) ?
    O22A N2A C2A C3A . . . . 37.9(3) ?
    O21A N2A C2A C1A . . . . 41.9(3) ?
    O22A N2A C2A C1A . . . . -140.1(2) ?
    C1A C2A C3A C4A . . . . -4.9(4) ?
    N2A C2A C3A C4A . . . . 177.2(2) ?
    C2A C3A C4A C5A . . . . -1.6(4) ?
    C2A C3A C4A N4A . . . . 178.2(2) ?
    O42A N4A C4A C5A . . . . 1.1(4) ?
    O41A N4A C4A C5A . . . . 179.9(2) ?
    O42A N4A C4A C3A . . . . -178.7(3) ?
    O41A N4A C4A C3A . . . . 0.1(4) ?
    C3A C4A C5A C6A . . . . 3.7(4) ?
    N4A C4A C5A C6A . . . . -176.1(2) ?
    C4A C5A C6A C1A . . . . 0.5(4) ?
    C4A C5A C6A N6A . . . . 178.8(2) ?
    O1A C1A C6A C5A . . . . 172.4(2) ?
    C2A C1A C6A C5A . . . . -6.1(3) ?
    O1A C1A C6A N6A . . . . -5.8(4) ?
    C2A C1A C6A N6A . . . . 175.8(2) ?
    O61A N6A C6A C5A . . . . 15.5(4) ?
    O62A N6A C6A C5A . . . . -164.3(2) ?
    O61A N6A C6A C1A . . . . -166.2(3) ?
    O62A N6A C6A C1A . . . . 14.0(4) ?
    O1B C1B C2B C3B . . . . 176.0(3) ?
    C6B C1B C2B C3B . . . . -4.2(4) ?
    O1B C1B C2B N2B . . . . -2.9(4) ?
    C6B C1B C2B N2B . . . . 176.9(2) ?
    O21B N2B C2B C3B . . . . 132.4(3) ?
    O22B N2B C2B C3B . . . . -46.8(4) ?
    O21B N2B C2B C1B . . . . -48.7(3) ?
    O22B N2B C2B C1B . . . . 132.2(3) ?
    C1B C2B C3B C4B . . . . 2.8(4) ?
    N2B C2B C3B C4B . . . . -178.3(2) ?
    C2B C3B C4B C5B . . . . 0.2(4) ?
    C2B C3B C4B N4B . . . . -180.0(2) ?
    O42B N4B C4B C5B . . . . -3.4(4) ?
    O41B N4B C4B C5B . . . . 176.1(2) ?
    O42B N4B C4B C3B . . . . 176.7(2) ?
    O41B N4B C4B C3B . . . . -3.7(4) ?
    C3B C4B C5B C6B . . . . -1.3(4) ?
    N4B C4B C5B C6B . . . . 178.9(2) ?
    C4B C5B C6B C1B . . . . -0.5(4) ?
    C4B C5B C6B N6B . . . . 178.3(2) ?
    O1B C1B C6B C5B . . . . -177.2(3) ?
    C2B C1B C6B C5B . . . . 3.0(4) ?
    O1B C1B C6B N6B . . . . 4.1(4) ?
    C2B C1B C6B N6B . . . . -175.7(2) ?
    O61B N6B C6B C5B . . . . -25.5(3) ?
    O62B N6B C6B C5B . . . . 153.6(2) ?
    O61B N6B C6B C1B . . . . 153.3(2) ?
    O62B N6B C6B C1B . . . . -27.6(4) ?
loop_
    _geom_hbond_atom_site_label_D
    _geom_hbond_atom_site_label_H
    _geom_hbond_atom_site_label_A
    _geom_hbond_site_symmetry_A
    _geom_hbond_distance_DH
    _geom_hbond_distance_HA
    _geom_hbond_distance_DA
    _geom_hbond_angle_DHA
    N1 H1 O1B . 0.85(3) 1.85(3) 2.658(3) 157(3)
    N1 H1 O62B . 0.85(3) 2.35(3) 2.890(3) 122(2)
    N2 H2 O1A . 0.89(4) 1.85(4) 2.678(3) 154(3)
    N2 H2 O62A . 0.89(4) 2.41(4) 3.009(3) 125(3)
    N14 H14 N31 2_656 0.85(3) 2.23(3) 3.069(3) 171(3)
    C5 H5B O41A 2 0.98 2.48 3.258(4) 135.7
    C4 H4B O42B 1_445 0.99 2.33 3.199(3) 146.2
    C3 H3A O61B 1_455 0.99 2.57 3.199(3) 121.3
    C3 H3B O1B . 0.99 2.34 3.072(3) 129.8
    C12 H12A O42B 1_445 0.95 2.63 3.423(3) 141.6
    C19 H19A O61B 2_666 0.98 2.50 3.435(4) 159.4
    C19 H19A N6B 2_666 0.98 2.65 3.541(4) 151.7
