# Supplementary material for: Imatinibium dipicrate
Source: Acta Crystallogr Sect E Struct Rep Online. 2010 Jan 20;66(Pt 2):o411–2. doi: 10.1107/S1600536810000577 (PMC2979873; doi:10.1107/S1600536810000577)
Supplement: Supplementary file 2 [file e-66-0o411-Isup2.hkl]

# 
# h,k,l, Fc-squared, Fo-squared, sigma(Fo-squared) and status flag 
# 
data_I
_shelx_title '                                   hsy625a in P -1' 
_shelx_refln_list_code          4 
_shelx_F_calc_maximum      210.56 
_exptl_crystal_F_000       988.00 
_reflns_d_resolution_high  0.8015 
 
loop_ 
 _symmetry_equiv_pos_as_xyz 
 'x, y, z' 
 '-x, -y, -z' 
 
_cell_length_a     8.5600 
_cell_length_b    10.7340 
_cell_length_c    23.0600 
_cell_angle_alpha  96.743 
_cell_angle_beta   92.692 
_cell_angle_gamma 101.467 
 
_shelx_F_squared_multiplier     1.000 
 
loop_ 
 _refln_index_h 
 _refln_index_k 
 _refln_index_l 
 _refln_F_squared_calc 
 _refln_F_squared_meas 
 _refln_F_squared_sigma 
 _refln_observed_status 
   1   0   0      111.05      122.72      2.37 o 
   2   0   0     5452.04     5486.41     14.25 o 
   3   0   0      191.26      225.67     20.13 o 
   4   0   0     1476.99     1579.37      6.99 o 
   5   0   0     1422.55     1432.71     54.66 o 
   6   0   0       82.05      120.45      5.53 o 
   7   0   0       61.59       69.27      3.10 o 
   8   0   0       21.39       29.31      3.69 o 
   9   0   0        2.86        7.27      3.19 o 
  10   0   0      133.23      147.93      4.94 o 
 -10   1   0       76.01       68.86      2.91 o 
  -9   1   0        2.31       34.55      3.78 o 
  -8   1   0      218.56      202.67      6.57 o 
  -7   1   0       21.13       31.80      3.09 o 
  -6   1   0      256.37      308.23      8.31 o 
  -5   1   0      625.49      636.42     27.53 o 
  -4   1   0     3672.49     4651.83    250.24 o 
  -3   1   0     4034.96     4190.22    200.60 o 
  -2   1   0     1271.46     1349.77     32.10 o 
  -1   1   0     9841.67     9593.62     93.18 o 
   0   1   0     3865.02     4603.00     18.73 o 
   1   1   0      212.39      293.90     14.70 o 
   2   1   0      210.38      321.11      5.19 o 
   3   1   0     4460.43     4759.91     55.13 o 
   4   1   0        1.79       10.20      6.37 o 
   5   1   0     3551.19     3668.00     15.55 o 
   6   1   0       15.16       21.68      3.27 o 
   7   1   0       94.82       92.09      3.59 o 
   8   1   0      124.46      107.04      4.08 o 
   9   1   0        3.99        7.24      4.49 o 
  10   1   0       69.93       66.77      3.73 o 
 -10   2   0       27.10       35.18      2.77 o 
  -9   2   0      143.78      135.16      4.62 o 
  -8   2   0      311.68      253.31      6.75 o 
  -7   2   0       12.17       33.61      3.92 o 
  -6   2   0       41.27       45.19      4.94 o 
  -5   2   0       32.52       18.80      2.94 o 
  -4   2   0      883.01      856.43     39.26 o 
  -3   2   0     5984.49     5731.76    156.63 o 
  -2   2   0      443.61      511.04      5.27 o 
  -1   2   0    25812.17    26133.19    174.56 o 
   0   2   0     5337.14     6198.13     34.59 o 
   1   2   0      643.96      873.72      7.83 o 
   2   2   0     2364.52     2785.92      9.61 o 
   3   2   0       96.40      133.31      3.91 o 
   4   2   0      236.42      258.27     21.18 o 
   5   2   0      433.10      423.84      6.11 o 
   6   2   0        4.76       28.92      3.73 o 
   7   2   0     1736.47     1539.89     12.03 o 
   8   2   0        1.77        3.93      2.83 o 
   9   2   0       51.51       88.18     16.69 o 
 -10   3   0        2.41        3.08      2.59 o 
  -9   3   0      736.17      624.04      7.80 o 
  -8   3   0       86.66      124.68      5.22 o 
  -7   3   0      801.39      810.42     10.44 o 
  -6   3   0       21.79       14.59      3.92 o 
  -5   3   0       89.19      110.73      5.00 o 
  -4   3   0      156.76      213.30     19.26 o 
  -3   3   0      992.62     1056.29     16.60 o 
  -2   3   0      178.66      346.31      3.29 o 
  -1   3   0       34.01       97.74      1.84 o 
   0   3   0        0.13        2.08      1.52 o 
   1   3   0      592.20      732.93      5.06 o 
   2   3   0     2311.43     2287.46     43.81 o 
   3   3   0      284.05      291.03      4.66 o 
   4   3   0      182.37      174.80      4.32 o 
   5   3   0      519.14      577.02     19.57 o 
   6   3   0       87.73      106.30     14.61 o 
   7   3   0      315.43      332.44     12.75 o 
   8   3   0      455.13      456.51     10.88 o 
   9   3   0        4.43       10.96      6.70 o 
 -10   4   0        2.43       -1.78      3.89 o 
  -9   4   0        0.00        3.80      3.30 o 
  -8   4   0       85.03      150.07      9.91 o 
  -6   4   0        0.69        5.81      2.77 o 
  -5   4   0      119.10      140.09      5.28 o 
  -4   4   0      289.14      334.42      8.85 o 
  -3   4   0     6043.28     6110.42    125.04 o 
  -1   4   0      207.26      316.77      4.74 o 
   0   4   0       14.89       12.51      2.60 o 
   1   4   0     1198.14     1272.89      6.09 o 
   2   4   0     2194.17     2561.47     18.60 o 
   3   4   0       50.95       40.72      5.53 o 
   4   4   0     1033.02     1089.44     51.13 o 
   5   4   0      158.59      170.99      3.68 o 
   6   4   0      225.49      267.05      5.70 o 
   7   4   0      382.18      340.47      6.63 o 
   8   4   0        7.12       10.37      2.42 o 
   9   4   0       84.04      100.16      3.77 o 
 -10   5   0       59.35       51.52      4.26 o 
  -9   5   0       95.57       87.45      3.83 o 
  -8   5   0      831.27      825.55     37.71 o 
  -7   5   0      773.18      707.66      8.60 o 
  -6   5   0     1833.59     1753.68     14.53 o 
  -5   5   0      641.82      596.71      9.70 o 
  -4   5   0      362.80      427.96      5.19 o 
  -3   5   0      102.58      147.17      7.20 o 
  -2   5   0     5874.00     6864.69     24.74 o 
  -1   5   0      263.19      299.74      4.77 o 
   0   5   0      542.93      601.15      3.99 o 
   1   5   0     1051.49     1239.16     11.15 o 
   2   5   0     1394.27     1685.46     20.47 o 
   3   5   0      285.82      320.81      8.54 o 
   4   5   0       97.98      125.50      6.40 o 
   5   5   0       19.07       21.72      3.40 o 
   6   5   0      182.82      188.10      4.93 o 
   7   5   0      424.91      433.89      6.71 o 
   8   5   0        8.18        5.19      3.85 o 
 -10   6   0       57.55       66.17      3.97 o 
  -9   6   0       57.28       67.05      6.19 o 
  -8   6   0      372.13      382.97      9.87 o 
  -7   6   0     1567.00     1501.95     13.75 o 
  -6   6   0     2298.56     2278.44     39.56 o 
  -5   6   0        6.05       40.67      3.09 o 
  -4   6   0        1.15       15.54      3.17 o 
  -3   6   0     1005.27     1013.58     10.93 o 
  -2   6   0       14.46       24.96      3.81 o 
  -1   6   0      138.58      140.55      3.44 o 
   0   6   0        7.87       14.12      2.06 o 
   1   6   0      821.33      922.07     37.54 o 
   2   6   0      181.09      253.24     13.34 o 
   3   6   0      367.18      415.13      9.35 o 
   4   6   0     1826.29     1876.17     20.02 o 
   5   6   0      408.74      418.77      6.61 o 
   6   6   0      161.11      179.88      3.98 o 
   7   6   0       84.11       92.44      4.23 o 
   8   6   0       70.00      100.45      4.26 o 
  -9   7   0      173.49      203.44      6.83 o 
  -8   7   0        0.64        3.05      5.55 o 
  -7   7   0      337.64      334.73     11.26 o 
  -6   7   0       60.70       56.74      3.15 o 
  -5   7   0      292.31      286.55      4.74 o 
  -4   7   0      741.44      783.26     16.54 o 
  -3   7   0        0.23       20.13      4.02 o 
  -2   7   0        0.24        9.42      4.16 o 
  -1   7   0      245.47      272.53      7.21 o 
   0   7   0        0.73       15.85      5.85 o 
   1   7   0      571.39      666.13     38.73 o 
   2   7   0       32.27       47.66      5.28 o 
   3   7   0      899.67      910.44     13.61 o 
   4   7   0        5.25       14.61      5.32 o 
   5   7   0        2.84       18.52     14.92 o 
   6   7   0      296.04      319.48     12.89 o 
   7   7   0      124.02      149.46      5.34 o 
  -9   8   0        7.08       16.52      2.75 o 
  -8   8   0       97.92      110.06      6.64 o 
  -7   8   0       19.75       56.30      6.77 o 
  -6   8   0       32.86       50.87      4.98 o 
  -5   8   0        2.24       24.61      3.27 o 
  -4   8   0       25.06       94.80      5.11 o 
  -3   8   0       27.68       43.79      5.96 o 
  -2   8   0       99.02      152.45      8.37 o 
  -1   8   0      244.72      257.92      5.76 o 
   0   8   0      417.00      411.67      9.81 o 
   1   8   0     1560.83     1472.07     13.95 o 
   2   8   0       78.25       70.17      4.37 o 
   3   8   0      709.62      689.26      7.89 o 
   4   8   0       17.30       35.82     10.17 o 
   5   8   0       33.34       50.42     14.91 o 
   6   8   0       48.20       52.94      5.78 o 
  -9   9   0       25.71       43.39      3.96 o 
  -8   9   0        3.93        6.50      4.68 o 
  -7   9   0       55.59       62.41      6.39 o 
  -6   9   0        7.13       37.51      4.61 o 
  -5   9   0       25.24       33.73      4.50 o 
  -4   9   0       23.12       42.29      5.96 o 
  -3   9   0      465.85      652.75     62.91 o 
  -2   9   0       91.63      236.53     46.53 o 
  -1   9   0      776.45      916.68     10.07 o 
   0   9   0     4091.96     4375.13     56.46 o 
   1   9   0      470.09      532.90     20.41 o 
   2   9   0       13.02       13.10      5.33 o 
   3   9   0      131.79      124.05      7.23 o 
   4   9   0       46.66       33.75      8.29 o 
   5   9   0       13.62       14.12      2.78 o 
  -8  10   0      101.44      194.63      5.37 o 
  -7  10   0       10.32       30.00      5.16 o 
  -6  10   0       57.25      114.96      6.73 o 
  -5  10   0      124.69      184.97      8.10 o 
  -4  10   0       39.26       63.33      4.40 o 
  -3  10   0        1.23       74.17      5.10 o 
  -2  10   0        1.79       18.62      5.67 o 
  -1  10   0      138.11      186.04     47.46 o 
   0  10   0      554.83      503.21      7.85 o 
   1  10   0       95.34       99.91      4.82 o 
   2  10   0        0.22        3.13      3.65 o 
   3  10   0       81.29       87.37      6.29 o 
   4  10   0        1.53       -0.50      4.20 o 
   5  10   0      256.39      317.82      5.38 o 
  -7  11   0        1.71        4.74      3.77 o 
  -6  11   0        5.46       22.02      4.96 o 
  -5  11   0       33.22       39.02      5.70 o 
  -4  11   0        1.53       12.03      3.89 o 
  -3  11   0       75.05      150.45      7.97 o 
  -2  11   0       52.09       82.71      7.32 o 
  -1  11   0        1.36       22.90      8.04 o 
   0  11   0      287.94      310.89     20.03 o 
   1  11   0       35.38       31.75      3.89 o 
   2  11   0       70.15       71.55      5.78 o 
   3  11   0        2.19       10.85      4.16 o 
   4  11   0      185.00      225.42      4.80 o 
  -6  12   0       34.09       53.63      3.96 o 
  -5  12   0      158.74      194.25      5.76 o 
  -4  12   0        0.61        0.92      3.04 o 
  -3  12   0        3.43       11.47      3.55 o 
  -2  12   0      125.85      202.29      7.37 o 
  -1  12   0       80.06      111.98     28.17 o 
   0  12   0      195.41      205.10     16.02 o 
   1  12   0        5.54       10.43      2.70 o 
   2  12   0      111.27      111.95      4.53 o 
  -4  13   0       51.10       51.90      3.50 o 
  -3  13   0       65.51       72.07      6.22 o 
  -2  13   0        0.06       21.07      9.46 o 
  -1  13   0       26.42       31.52      2.66 o 
   0 -13   1       11.72        8.79      3.04 o 
   1 -13   1      103.91      135.17      4.74 o 
   2 -13   1       51.98       78.18      6.13 o 
   3 -13   1        2.85       16.79      3.69 o 
   4 -13   1      113.21      101.56      4.17 o 
  -2 -12   1      276.61      320.28      6.30 o 
  -1 -12   1       20.86       26.61      4.33 o 
   0 -12   1      375.19      538.57     66.64 o 
   1 -12   1      534.98      685.96     50.68 o 
   2 -12   1       46.62      114.26      7.06 o 
   3 -12   1       34.22       40.65      3.91 o 
   4 -12   1       11.59       11.54      3.29 o 
   5 -12   1       25.85       41.05      4.62 o 
   6 -12   1      276.68      317.37      5.74 o 
  -4 -11   1      306.03      424.98      6.13 o 
  -3 -11   1      132.36      146.46      5.87 o 
  -2 -11   1      727.72      745.90     11.80 o 
  -1 -11   1        3.39       19.11      8.75 o 
   0 -11   1      254.19      319.31     35.62 o 
   1 -11   1      358.20      410.88      9.99 o 
   2 -11   1      173.07      287.64     10.00 o 
   3 -11   1      417.37      425.95      9.91 o 
   4 -11   1      100.16      111.44      4.77 o 
   5 -11   1        3.37        1.58      5.00 o 
   6 -11   1       10.35       17.70      4.75 o 
   7 -11   1        0.56        1.06      3.99 o 
  -5 -10   1      113.79      189.46      4.61 o 
  -4 -10   1      101.01      112.32      5.78 o 
  -3 -10   1       34.19       29.98      5.69 o 
  -2 -10   1       62.36       88.09      5.11 o 
  -1 -10   1       19.01      147.79     47.80 o 
   0 -10   1       92.69      120.27      5.69 o 
   1 -10   1        3.26       53.42     16.15 o 
   2 -10   1        1.90       32.84      4.31 o 
   3 -10   1      301.39      424.69     10.13 o 
   4 -10   1      341.02      336.95     28.05 o 
   5 -10   1      172.47      241.43      8.68 o 
   6 -10   1      242.04      219.14      7.81 o 
   7 -10   1       56.10       92.96      5.81 o 
   8 -10   1      278.36      329.53      6.47 o 
  -5  -9   1       28.86       52.13      9.30 o 
  -4  -9   1       39.40       41.06      3.49 o 
  -3  -9   1      575.88      625.84     12.20 o 
  -2  -9   1       17.47       17.24      4.58 o 
  -1  -9   1      102.39      317.42     88.82 o 
   0  -9   1     2389.75     3047.98    122.57 o 
   1  -9   1       35.99     1692.36    258.81 o 
   3  -9   1      834.17     1011.36    136.50 o 
   4  -9   1      192.76      173.06      4.35 o 
   5  -9   1       57.40       77.62      5.18 o 
   6  -9   1      123.71      139.99      4.79 o 
   7  -9   1       34.75       36.19      6.09 o 
   8  -9   1        7.33        9.34      4.76 o 
   9  -9   1       66.36       75.37      4.24 o 
  -6  -8   1       19.91       23.97      2.84 o 
  -5  -8   1      600.62      607.68     13.39 o 
  -4  -8   1      275.86      429.21    116.91 o 
  -3  -8   1      113.22      170.87      5.60 o 
  -2  -8   1      264.79      293.41     24.59 o 
  -1  -8   1        3.61       96.64     31.09 o 
   0  -8   1      542.57      590.56     15.36 o 
   1  -8   1       25.39       60.81      8.65 o 
   2  -8   1      139.82      312.45     41.59 o 
   3  -8   1      313.01      314.78      8.30 o 
   4  -8   1      429.87      463.54      7.44 o 
   5  -8   1      132.36      118.50      4.03 o 
   6  -8   1       23.46      103.03      9.42 o 
   7  -8   1       76.68      107.56      4.65 o 
   8  -8   1       55.82       62.42      6.05 o 
   9  -8   1       15.57       19.35      4.56 o 
  -7  -7   1       16.58       43.48      4.52 o 
  -6  -7   1      489.46      540.74     11.94 o 
  -5  -7   1      225.81      339.21    119.34 o 
  -4  -7   1      470.98      432.35     37.87 o 
  -3  -7   1      188.43      207.39     14.18 o 
  -2  -7   1      304.30      439.03     10.00 o 
  -1  -7   1      413.02      429.31     32.86 o 
   0  -7   1      493.84      532.35      6.34 o 
   1  -7   1      104.22      114.65      3.57 o 
   2  -7   1       95.29      136.99      5.92 o 
   3  -7   1       33.70       46.05      4.63 o 
   4  -7   1       58.75      111.85      3.72 o 
   5  -7   1       56.32       37.83      3.16 o 
   6  -7   1       23.62       17.16      3.17 o 
   7  -7   1       52.79       68.75      4.75 o 
   8  -7   1        0.01        2.82      5.58 o 
   9  -7   1       48.06       72.71      5.69 o 
  10  -7   1        0.63       11.61      2.65 o 
  -8  -6   1      206.87      284.04      5.46 o 
  -7  -6   1       24.99       37.40     13.44 o 
  -6  -6   1      145.15      187.17      4.71 o 
  -5  -6   1      521.49      550.39     10.54 o 
  -4  -6   1       13.74       50.98      6.45 o 
  -3  -6   1      175.23      249.51      7.78 o 
  -2  -6   1      526.72      763.76     67.09 o 
  -1  -6   1      431.62      492.98     27.02 o 
   0  -6   1      282.21      286.82      4.54 o 
   1  -6   1       41.31       61.80      3.98 o 
   2  -6   1       40.70       91.91      4.67 o 
   3  -6   1        9.18       23.56      3.79 o 
   4  -6   1       23.84       43.81      2.99 o 
   5  -6   1      375.22      352.28      4.81 o 
   6  -6   1       16.70       63.09      3.40 o 
   7  -6   1      444.23      408.06     15.77 o 
   8  -6   1      109.30      112.67      7.46 o 
   9  -6   1       84.12       79.61      6.24 o 
  10  -6   1        3.90       11.67      3.26 o 
  -8  -5   1       12.29       14.84      5.20 o 
  -7  -5   1      302.75      324.62     11.58 o 
  -6  -5   1      292.38      293.68      5.62 o 
  -5  -5   1       47.78       62.26      3.05 o 
  -4  -5   1      298.86      337.64      8.13 o 
  -3  -5   1      125.22      212.24     11.77 o 
  -2  -5   1      456.88      571.15     15.63 o 
  -1  -5   1     2993.82     3653.31     25.48 o 
   1  -5   1       36.95       34.33      1.82 o 
   2  -5   1     6405.94     6982.17    199.44 o 
   3  -5   1        0.62       31.90      2.83 o 
   4  -5   1       41.87       73.24      3.12 o 
   5  -5   1      206.24      175.34      6.23 o 
   6  -5   1      117.18      219.37      7.49 o 
   7  -5   1       16.70       13.09      3.08 o 
   8  -5   1       22.73       34.06      3.87 o 
   9  -5   1        0.00        9.28      3.19 o 
  10  -5   1       45.94       43.05      4.06 o 
  -9  -4   1        3.29       26.37     12.99 o 
  -8  -4   1        0.20        7.22      5.73 o 
  -7  -4   1        6.31       22.74      4.52 o 
  -6  -4   1      975.01      967.94      9.18 o 
  -5  -4   1      175.45      182.52      7.07 o 
  -4  -4   1      201.42      247.77     33.11 o 
  -3  -4   1      363.27      547.34     10.09 o 
  -2  -4   1     1598.67     2014.31     17.32 o 
  -1  -4   1     1545.34     1705.39      8.15 o 
   0  -4   1      199.68      200.19      5.83 o 
   1  -4   1     1328.34     1324.17     20.86 o 
   2  -4   1     4356.44     4696.71     18.56 o 
   3  -4   1     3253.41     3337.92     67.00 o 
   4  -4   1      228.59      228.31      7.71 o 
   5  -4   1      225.04      227.70      8.35 o 
   6  -4   1       22.63       23.53      3.06 o 
   7  -4   1      802.07      808.70     16.84 o 
   8  -4   1      443.90      447.57     11.21 o 
   9  -4   1       10.56       16.71      3.74 o 
  10  -4   1        0.27       -2.43      2.43 o 
  -9  -3   1       40.66       83.25     28.47 o 
  -8  -3   1       40.74       68.43      4.18 o 
  -7  -3   1      724.43      680.71      6.62 o 
  -6  -3   1     3083.13     2952.54     32.04 o 
  -5  -3   1      317.53      369.61     51.86 o 
  -4  -3   1      187.25      218.69      4.74 o 
  -3  -3   1      443.96      495.20     11.97 o 
  -2  -3   1      970.79     1170.21     87.95 o 
  -1  -3   1     1466.73     1752.68      7.51 o 
   0  -3   1        1.87        7.99      1.03 o 
   1  -3   1     1071.39     1136.35     65.94 o 
   2  -3   1     4720.71     4742.92     14.20 o 
   3  -3   1       38.53       58.71      3.51 o 
   4  -3   1        8.69      126.23     30.22 o 
   5  -3   1      422.05      476.77      8.29 o 
   6  -3   1        0.10        8.41      3.51 o 
   7  -3   1      117.64       96.12      3.74 o 
   8  -3   1      404.95      388.36      6.90 o 
   9  -3   1        2.50       11.41      3.05 o 
  10  -3   1        0.19        0.85      2.55 o 
  -9  -2   1      251.26      257.06      6.82 o 
  -8  -2   1       12.42       12.83      3.62 o 
  -7  -2   1      737.62      909.81     15.99 o 
  -6  -2   1        0.00        7.22      2.73 o 
  -5  -2   1      290.35      380.67     22.79 o 
  -4  -2   1       43.74       49.86      5.86 o 
  -3  -2   1        0.00       11.60      3.00 o 
  -2  -2   1     1894.41     2335.67     13.33 o 
  -1  -2   1    20667.71    26800.65    146.41 o 
   0  -2   1     2416.61     2813.84     66.06 o 
   1  -2   1     5705.02     6143.99     13.91 o 
   2  -2   1      929.59     1056.82     45.43 o 
   3  -2   1       91.70       69.01      1.77 o 
   4  -2   1      226.93      254.07      5.57 o 
   5  -2   1       34.24       42.34      3.74 o 
   6  -2   1       18.54       27.10      4.74 o 
   7  -2   1      165.26      174.73      6.51 o 
   8  -2   1       28.74       18.22      4.19 o 
   9  -2   1       46.52       27.87      3.81 o 
  10  -2   1       70.58       72.24      3.07 o 
 -10  -1   1       53.25       52.78      3.69 o 
  -9  -1   1        5.94        7.50      4.87 o 
  -8  -1   1      124.36      131.68      6.23 o 
  -7  -1   1      294.56      263.18      4.75 o 
  -6  -1   1      838.36      825.00     19.15 o 
  -5  -1   1     4164.44     4510.70     31.11 o 
  -4  -1   1       40.19       55.29      4.52 o 
  -3  -1   1      328.34      789.40     66.27 o 
  -2  -1   1       52.82       64.40      3.75 o 
  -1  -1   1      523.85      506.70      4.74 o 
   0  -1   1       72.02      175.87     10.03 o 
   1  -1   1     4600.18     4951.47     17.52 o 
   2  -1   1        3.29       23.94      1.90 o 
   3  -1   1     6077.88     5937.42     10.93 o 
   4  -1   1    10251.09    11641.21    307.90 o 
   5  -1   1        1.01        0.62      2.38 o 
   6  -1   1      472.76      546.02     26.47 o 
   7  -1   1       80.72       58.63      4.39 o 
   8  -1   1        1.79        3.84      3.07 o 
   9  -1   1      312.69      299.06      9.88 o 
  10  -1   1       28.02       35.08      4.10 o 
 -10   0   1        0.44       14.47      3.72 o 
  -9   0   1       16.75       19.11      3.32 o 
  -8   0   1       70.55       81.23      6.19 o 
  -7   0   1        5.68       14.89      2.52 o 
  -6   0   1      287.69      316.54     19.09 o 
  -5   0   1     1261.09     1641.60     46.65 o 
  -4   0   1      912.93     1028.16      7.74 o 
  -3   0   1     2321.62     2486.75      9.00 o 
  -2   0   1    19752.35    20312.25    180.26 o 
  -1   0   1      634.36      658.32      2.51 o 
   1   0   1     1297.88     1538.48     23.03 o 
   2   0   1     6135.12     6232.52    123.13 o 
   3   0   1      527.24      573.06      7.05 o 
   4   0   1       88.57      111.56      5.62 o 
   5   0   1      312.53      322.72      5.07 o 
   6   0   1       19.85       20.92      2.50 o 
   7   0   1      520.95      452.98      5.91 o 
   8   0   1        0.31        4.41      2.93 o 
   9   0   1       26.32       19.08      3.12 o 
  10   0   1        0.67        7.54      3.54 o 
 -10   1   1       42.67       69.65      2.98 o 
  -9   1   1       69.01       81.22      4.08 o 
  -8   1   1      132.20      147.29      6.16 o 
  -7   1   1       25.15       35.26      3.21 o 
  -6   1   1      530.43      597.54     10.74 o 
  -5   1   1        8.77       75.58      6.81 o 
  -4   1   1     2843.83     3566.00     40.40 o 
  -3   1   1      399.01      689.82    273.09 o 
  -2   1   1     1351.45     1198.04     23.49 o 
  -1   1   1       64.22       84.02      5.14 o 
   0   1   1     1542.96     1679.34      6.04 o 
   1   1   1     7861.45     8617.02    135.82 o 
   2   1   1     1140.55     1186.52      8.38 o 
   3   1   1     2529.10     2594.11     65.73 o 
   4   1   1       79.38      108.54      2.71 o 
   5   1   1       62.16       65.26      4.09 o 
   6   1   1       79.13       82.38      3.84 o 
   7   1   1      140.96      126.23      4.86 o 
   8   1   1        4.63        8.59      2.35 o 
   9   1   1        8.13       16.81      4.68 o 
  10   1   1        1.51        5.16      3.01 o 
 -10   2   1       34.90       36.09      3.66 o 
  -9   2   1       69.23       84.58      4.47 o 
  -8   2   1      158.24      148.24      4.97 o 
  -7   2   1      263.72      261.27      6.39 o 
  -6   2   1       24.27       21.94      4.67 o 
  -5   2   1      287.23      407.74     36.09 o 
  -4   2   1        2.20       53.46      2.40 o 
  -3   2   1      778.22     1021.85     54.46 o 
  -2   2   1       75.07      120.25      3.46 o 
  -1   2   1      127.96      192.82      6.53 o 
   0   2   1     2745.66     3437.50      5.73 o 
   1   2   1    14000.34    15680.87    110.50 o 
   2   2   1     2142.81     2476.10      9.07 o 
   3   2   1     1481.75     1591.63     28.61 o 
   4   2   1      392.53      386.35      5.33 o 
   5   2   1     1086.44     1030.44     15.65 o 
   6   2   1      745.78      728.25      8.09 o 
   7   2   1      223.46      213.54     10.52 o 
   8   2   1       28.58       32.01      3.02 o 
   9   2   1       63.79      105.75     12.27 o 
 -10   3   1       94.02      100.26      4.41 o 
  -9   3   1      205.19      285.52      5.09 o 
  -8   3   1        1.96       21.56      3.49 o 
  -7   3   1      700.72      754.07      7.36 o 
  -6   3   1       24.37       15.60      4.26 o 
  -5   3   1      915.84      850.03     10.52 o 
  -4   3   1      563.06      575.29      8.08 o 
  -3   3   1      560.87      580.85      4.46 o 
  -2   3   1     1391.73     1654.00     15.50 o 
  -1   3   1        2.84        8.15      0.88 o 
   0   3   1      207.02      223.11      2.72 o 
   1   3   1     1377.84     1615.87     10.99 o 
   2   3   1       11.49       29.11      2.34 o 
   3   3   1      343.30      369.10      4.98 o 
   4   3   1      211.27      174.80     12.96 o 
   5   3   1      534.30      564.31     44.63 o 
   6   3   1        0.06        7.55      3.50 o 
   7   3   1       38.76       37.04      3.93 o 
   8   3   1      405.84      396.43      4.95 o 
   9   3   1      103.90      113.38      6.54 o 
 -10   4   1        3.91        1.75      2.42 o 
  -9   4   1        1.03        4.12      3.17 o 
  -8   4   1      355.62      377.85      6.66 o 
  -7   4   1      913.04      955.94      9.14 o 
  -6   4   1      559.38      544.77      6.42 o 
  -5   4   1       28.50       51.87      4.10 o 
  -4   4   1      109.43      138.56      8.09 o 
  -3   4   1      487.55      796.67     29.23 o 
  -2   4   1       82.09      112.86      8.89 o 
  -1   4   1     1948.32     2131.54      5.65 o 
   0   4   1     4433.46     4651.58      9.72 o 
   1   4   1       38.63       46.45      3.31 o 
   2   4   1     1200.84     1476.39     13.46 o 
   3   4   1      443.44      526.25     27.65 o 
   4   4   1       71.77       81.85      3.90 o 
   5   4   1      894.68      862.48      8.19 o 
   6   4   1     2058.35     1934.32     39.52 o 
   7   4   1       16.75       20.16      3.47 o 
   8   4   1        0.65        5.65      2.42 o 
   9   4   1       21.66       31.28      3.17 o 
 -10   5   1        3.82       11.43      3.71 o 
  -9   5   1       36.15       48.63      6.09 o 
  -8   5   1      153.17      261.41      6.13 o 
  -7   5   1      220.39      314.83      5.42 o 
  -6   5   1      867.59     1109.67     13.32 o 
  -5   5   1       14.71       73.68      5.20 o 
  -4   5   1        2.21       41.91      2.75 o 
  -3   5   1      766.50      903.99      6.64 o 
  -2   5   1      744.56      963.42      5.87 o 
  -1   5   1     1733.69     1863.04     17.65 o 
   0   5   1        5.79       17.25      1.55 o 
   1   5   1      306.83      344.94      5.09 o 
   2   5   1      351.11      321.25      7.50 o 
   3   5   1      295.80      307.83      8.40 o 
   4   5   1      893.22      898.38     12.44 o 
   5   5   1      550.49      549.45      7.38 o 
   6   5   1      172.10      198.73     10.70 o 
   7   5   1       96.37      114.80     16.93 o 
   8   5   1        1.62        4.13      3.86 o 
 -10   6   1       23.64       28.29      3.52 o 
  -9   6   1       58.70       75.13      6.18 o 
  -8   6   1       14.57      100.07      7.18 o 
  -6   6   1     4995.68     5061.02     25.58 o 
  -5   6   1       41.59       59.09      2.72 o 
  -4   6   1      190.07      196.16      4.06 o 
  -3   6   1      718.04      797.53      6.90 o 
  -2   6   1      228.61      267.45      6.21 o 
  -1   6   1     1457.24     1614.91    158.65 o 
   0   6   1      304.48      313.69     11.36 o 
   1   6   1      294.42      307.68      5.23 o 
   2   6   1      278.58      324.16     13.69 o 
   3   6   1      630.53      641.97     11.08 o 
   4   6   1      187.27      202.81      5.05 o 
   5   6   1        8.69       21.93      3.51 o 
   6   6   1      357.09      401.62     12.85 o 
   7   6   1      109.36       89.20      4.92 o 
   8   6   1       65.32       68.09      4.06 o 
  -9   7   1        2.09       46.31      5.30 o 
  -8   7   1        2.91        2.83      5.53 o 
  -7   7   1       56.95      120.66      5.03 o 
  -6   7   1      495.64      495.07      6.47 o 
  -5   7   1       39.94       68.87      3.06 o 
  -4   7   1      159.10      201.86      4.41 o 
  -3   7   1     1018.10      979.55     11.58 o 
  -2   7   1      842.33      832.24     11.05 o 
  -1   7   1     2044.21     1899.56     16.39 o 
   0   7   1        9.56        9.72      2.98 o 
   1   7   1       96.26       80.13      6.36 o 
   2   7   1      547.91      605.45     11.02 o 
   3   7   1      472.93      436.33     10.21 o 
   4   7   1      718.62      740.33     17.46 o 
   5   7   1      142.76      154.49      4.75 o 
   6   7   1      231.75      254.07      5.34 o 
   7   7   1        6.53        9.40      3.97 o 
  -9   8   1      203.50      249.84      4.06 o 
  -8   8   1       12.88       31.29      5.65 o 
  -7   8   1      135.40      161.65     10.29 o 
  -6   8   1       27.50       44.85      3.86 o 
  -5   8   1       24.38       34.09      4.53 o 
  -4   8   1      906.06      856.78     30.45 o 
  -3   8   1        0.01        3.48      3.65 o 
  -2   8   1      884.83      942.78      9.32 o 
  -1   8   1      681.72      746.35     18.28 o 
   0   8   1       22.61       35.19      6.89 o 
   1   8   1       17.13       24.03      4.08 o 
   2   8   1      359.99      339.14      8.12 o 
   3   8   1      620.93      570.48      7.22 o 
   4   8   1      113.46      118.86      4.54 o 
   5   8   1       95.20      104.49     11.89 o 
   6   8   1        0.53        4.45      2.47 o 
  -9   9   1       21.20       32.67      3.48 o 
  -8   9   1        2.05       13.30      4.71 o 
  -7   9   1       43.55       67.47      6.17 o 
  -6   9   1       14.06       20.49      4.33 o 
  -5   9   1       22.57       28.12      4.37 o 
  -4   9   1        5.30        8.48      3.16 o 
  -3   9   1      240.03      281.28     20.55 o 
  -2   9   1     3000.15     2930.80     15.92 o 
  -1   9   1       36.74       64.86      5.35 o 
   0   9   1       75.84      142.11     44.20 o 
   1   9   1      489.37      475.26      9.62 o 
   2   9   1       10.43       16.31      3.59 o 
   3   9   1       53.18       52.89      5.93 o 
   4   9   1       18.70       15.86      3.12 o 
   5   9   1       71.75       69.26      6.67 o 
  -8  10   1       55.45       65.75      4.38 o 
  -7  10   1       25.12       49.04      5.12 o 
  -6  10   1        5.79       20.69      5.63 o 
  -5  10   1       11.91       41.51      4.68 o 
  -4  10   1      159.02      145.76      4.26 o 
  -3  10   1        0.66        8.32      4.30 o 
  -2  10   1       14.37       15.12      5.68 o 
  -1  10   1      777.14      810.57      9.32 o 
   0  10   1      154.89      179.35      5.81 o 
   1  10   1        5.91        9.43      3.63 o 
   2  10   1        8.61        8.61      3.50 o 
   3  10   1       78.16       81.29      6.19 o 
   4  10   1       20.13       27.78      4.74 o 
  -7  11   1        1.31       -2.89      3.69 o 
  -6  11   1       60.56       61.13      5.11 o 
  -5  11   1      226.75      232.60      7.31 o 
  -4  11   1        1.35        3.48      3.73 o 
  -3  11   1      105.61      119.38      4.81 o 
  -2  11   1        0.92       16.54      6.06 o 
  -1  11   1       19.64       17.23      3.74 o 
   0  11   1      163.50      166.64      6.11 o 
   1  11   1       76.26       75.11      7.81 o 
   2  11   1        0.26        2.46      4.32 o 
   3  11   1       18.61       16.81      4.09 o 
  -6  12   1        0.39        0.46      3.00 o 
  -5  12   1       11.28       35.46      4.22 o 
  -4  12   1       35.04       27.89      3.16 o 
  -3  12   1       23.88       27.67      3.52 o 
  -2  12   1      433.51      435.83     18.80 o 
  -1  12   1        4.63        5.54      5.09 o 
   0  12   1      125.69      140.83      4.05 o 
   1  12   1        1.35       -0.33      3.47 o 
   2  12   1       15.54       19.09      3.35 o 
  -3  13   1       44.19       49.74      9.20 o 
  -2  13   1      221.69      246.59     16.76 o 
  -1  13   1       35.64       40.12      4.56 o 
   1 -13   2        0.43       37.88     17.39 o 
   2 -13   2       43.08       98.35      5.07 o 
   3 -13   2       31.69       63.52      4.64 o 
   4 -13   2       71.54      104.37     24.84 o 
  -2 -12   2       87.04      140.64      5.34 o 
  -1 -12   2        1.33       17.91      4.64 o 
   0 -12   2      277.28      589.28    155.66 o 
   1 -12   2      204.27      429.60    166.64 o 
   2 -12   2      121.51      171.67      7.52 o 
   3 -12   2       28.01       41.24      7.30 o 
   4 -12   2       18.03       21.20      5.63 o 
   5 -12   2        3.46       27.39      4.58 o 
   6 -12   2       27.20       41.23      3.86 o 
  -4 -11   2      441.74      516.85      6.79 o 
  -3 -11   2       15.23       32.77      4.75 o 
  -2 -11   2      115.21      152.66      7.02 o 
  -1 -11   2      230.45      259.92      6.11 o 
   0 -11   2      248.33      318.94     44.24 o 
   1 -11   2       19.51      102.45     28.43 o 
   2 -11   2      369.00      473.78     47.28 o 
   3 -11   2       62.85      144.60      7.74 o 
   4 -11   2       33.23       35.76      4.19 o 
   5 -11   2       11.54       10.05      5.29 o 
   6 -11   2       46.12       72.47      3.07 o 
   7 -11   2       10.04       13.23      4.12 o 
  -5 -10   2        3.53       17.40      3.08 o 
  -4 -10   2       13.30       43.20      5.30 o 
  -3 -10   2       34.63       48.52      6.13 o 
  -2 -10   2      109.45      203.51     50.76 o 
  -1 -10   2     1280.40     1213.20     11.22 o 
   0 -10   2        0.59       42.63      4.97 o 
   1 -10   2      253.85      298.87      6.97 o 
   2 -10   2       10.53      147.99     39.76 o 
   3 -10   2      358.29      604.97     12.32 o 
   4 -10   2      200.44      201.28     37.11 o 
   5 -10   2      142.16      321.47      9.63 o 
   6 -10   2       82.34      108.29      6.84 o 
   7 -10   2      224.67      194.57      6.75 o 
   8 -10   2        3.08       17.95      3.97 o 
  -6  -9   2       39.05       40.84      3.14 o 
  -5  -9   2      106.21      142.32     21.03 o 
  -4  -9   2       59.91       87.38     18.81 o 
  -3  -9   2      102.84      120.78      7.93 o 
  -2  -9   2        0.01       87.13     19.95 o 
  -1  -9   2     2181.44     1993.88     13.98 o 
   0  -9   2     2963.80     3165.92     22.27 o 
   1  -9   2     8549.13     8263.36    308.59 o 
   2  -9   2      562.83      878.41     28.57 o 
   3  -9   2      796.91      912.91     22.37 o 
   4  -9   2       19.32       24.01      3.40 o 
   5  -9   2      110.30      151.60      5.02 o 
   6  -9   2      331.35      330.57     11.32 o 
   7  -9   2        1.88       10.05      3.54 o 
   8  -9   2       18.02       33.11      5.17 o 
   9  -9   2       63.65       70.38      4.04 o 
  -7  -8   2      133.35      318.47      5.16 o 
  -6  -8   2        3.35       11.57      4.09 o 
  -5  -8   2      359.43      549.39    113.78 o 
  -4  -8   2     1072.84     1124.63     77.14 o 
  -3  -8   2       99.69       99.08     16.80 o 
  -2  -8   2       13.00      119.98     20.62 o 
   0  -8   2      397.25      440.16     18.93 o 
   1  -8   2      332.32      313.93     12.30 o 
   2  -8   2     1137.77     1128.69     36.59 o 
   3  -8   2       11.56       20.33      4.39 o 
   4  -8   2        0.55       71.59      7.06 o 
   5  -8   2       12.05       39.34      3.55 o 
   6  -8   2      771.09      654.98      8.27 o 
   7  -8   2      299.25      295.65     20.53 o 
   8  -8   2       16.26       16.61      5.62 o 
   9  -8   2       40.40       52.68      4.62 o 
  -7  -7   2       12.46      113.89      4.98 o 
  -5  -7   2      760.28      765.16     65.53 o 
  -4  -7   2       56.11      107.11     21.61 o 
  -3  -7   2       44.24       48.09      6.10 o 
  -2  -7   2     1707.38     1762.78     17.58 o 
  -1  -7   2      329.08      324.18     19.43 o 
   0  -7   2      889.88      835.73      7.81 o 
   1  -7   2       15.96       21.28      2.88 o 
   2  -7   2       59.50       73.39      5.30 o 
   3  -7   2      131.36      198.11      6.43 o 
   4  -7   2      146.04      210.79      4.28 o 
   5  -7   2        6.63        3.69      3.19 o 
   6  -7   2        1.83        6.99      3.14 o 
   7  -7   2      269.18      238.56      6.70 o 
   8  -7   2        8.77        6.39      5.85 o 
   9  -7   2      130.35      145.10      6.28 o 
  -8  -6   2      161.67      383.53      6.30 o 
  -7  -6   2      155.58      160.23      6.43 o 
  -6  -6   2      451.26      669.10    143.92 o 
  -5  -6   2      410.22      489.44     33.13 o 
  -4  -6   2      199.98      233.65      8.00 o 
  -3  -6   2      376.35      498.91      8.92 o 
  -2  -6   2     1939.70     2402.50    145.41 o 
  -1  -6   2       33.46      111.94      4.18 o 
   0  -6   2      157.80      198.26      7.28 o 
   1  -6   2      254.01      267.11      6.54 o 
   2  -6   2      311.31      302.57      6.98 o 
   3  -6   2      170.20      211.15      6.11 o 
   4  -6   2      246.69      214.21      5.21 o 
   5  -6   2        7.78       17.19      2.99 o 
   6  -6   2      190.81      185.53      5.02 o 
   7  -6   2       28.96       35.58      4.44 o 
   8  -6   2       52.52       46.34      6.81 o 
   9  -6   2        5.03       15.32      5.46 o 
  10  -6   2        7.97       10.95      3.37 o 
  -8  -5   2       62.59       68.76     16.29 o 
  -7  -5   2      347.39      389.81      6.00 o 
  -6  -5   2      193.08      210.58      5.16 o 
  -5  -5   2      173.87      184.42      6.21 o 
  -4  -5   2       51.90       81.40      5.97 o 
  -3  -5   2     1973.96     2390.16     23.90 o 
  -2  -5   2      649.47      876.55      8.05 o 
  -1  -5   2     1214.03     1535.31      9.40 o 
   0  -5   2     2264.28     2349.54     28.03 o 
   1  -5   2       26.43       32.12      2.63 o 
   2  -5   2     2044.19     2213.32      9.42 o 
   3  -5   2      497.26      553.37      6.34 o 
   4  -5   2      823.32      846.55      7.25 o 
   5  -5   2      138.65      146.12     25.77 o 
   6  -5   2     1179.89     1115.20      8.04 o 
   7  -5   2        1.20       -0.84      2.89 o 
   8  -5   2        1.58        9.96      4.17 o 
   9  -5   2       58.35       60.70      3.77 o 
  10  -5   2        0.90        6.11      3.52 o 
  -9  -4   2      104.19      128.12      4.16 o 
  -8  -4   2       90.58       87.64      3.62 o 
  -7  -4   2       36.04       32.72      3.21 o 
  -6  -4   2     1842.56     1913.73     32.82 o 
  -5  -4   2      296.05      332.20      5.46 o 
  -4  -4   2        5.08       17.30      4.90 o 
  -3  -4   2      560.42      756.56     11.75 o 
  -2  -4   2     2847.30     3702.01     55.16 o 
  -1  -4   2        4.48       10.39      4.02 o 
   0  -4   2      343.69      410.47     20.75 o 
   1  -4   2      211.51      209.76      5.11 o 
   2  -4   2     4015.29     3883.89     86.75 o 
   3  -4   2     1450.72     1593.27     14.58 o 
   4  -4   2       73.03       91.97      3.71 o 
   5  -4   2       37.62       29.29      2.79 o 
   6  -4   2        0.09        3.66      2.43 o 
   7  -4   2      464.56      441.12     16.12 o 
   8  -4   2      121.25      114.09      8.20 o 
   9  -4   2       50.69       54.51      4.13 o 
  10  -4   2        8.64        4.30      2.38 o 
  -9  -3   2      172.89      194.95     20.71 o 
  -8  -3   2      144.29      165.61     23.81 o 
  -7  -3   2        5.60       89.40      4.57 o 
  -6  -3   2     9744.98     9663.58    127.22 o 
  -5  -3   2       56.65       87.82     17.79 o 
  -4  -3   2      160.43      169.99      4.52 o 
  -3  -3   2      165.37      289.57     12.55 o 
  -2  -3   2      431.32      496.54     19.75 o 
  -1  -3   2        7.09       16.11      1.28 o 
   0  -3   2      184.25      244.69      4.64 o 
   1  -3   2     1175.98     1260.38      6.49 o 
   2  -3   2     1272.69     1204.33      7.39 o 
   3  -3   2      393.87      479.26      4.00 o 
   4  -3   2     4034.86     3937.57     94.53 o 
   5  -3   2       72.77       86.21      3.00 o 
   6  -3   2        7.91       18.57      3.86 o 
   7  -3   2       32.91       27.35      3.24 o 
   8  -3   2      315.30      284.67      9.41 o 
   9  -3   2       26.74       25.58      3.81 o 
  10  -3   2       28.59       28.53      2.78 o 
 -10  -2   2       94.96      108.77      3.44 o 
  -9  -2   2       22.19       62.92      4.99 o 
  -8  -2   2      235.99      209.12      4.87 o 
  -7  -2   2      545.23      674.62      6.57 o 
  -6  -2   2      197.37      189.23      6.44 o 
  -5  -2   2      185.21      234.97     21.30 o 
  -4  -2   2      196.12      209.42     16.35 o 
  -3  -2   2        3.66        3.71      2.40 o 
  -2  -2   2      123.10      202.46      5.87 o 
  -1  -2   2     9528.01     9992.25    133.73 o 
   0  -2   2       82.61       85.58      1.21 o 
   1  -2   2      667.24      696.54     10.99 o 
   2  -2   2     1107.32     1264.40     85.51 o 
   3  -2   2      171.90      146.60      3.35 o 
   4  -2   2       11.49        3.54      2.17 o 
   5  -2   2     1239.53     1415.24     11.67 o 
   6  -2   2      206.77      196.03      7.27 o 
   7  -2   2      168.95      182.52      5.42 o 
   8  -2   2        1.39       10.42      4.15 o 
   9  -2   2        0.00        1.93      3.40 o 
  10  -2   2       10.65       16.20      2.57 o 
 -10  -1   2        0.07        5.72      3.25 o 
  -9  -1   2       11.80       10.10      4.75 o 
  -8  -1   2        4.53       19.35      3.73 o 
  -7  -1   2      167.34      218.05      5.46 o 
  -6  -1   2       65.72      149.50      8.61 o 
  -4  -1   2     7701.83     8800.66    154.33 o 
  -3  -1   2     2762.41     3086.39     53.10 o 
  -2  -1   2      623.65      577.28      6.52 o 
  -1  -1   2     1218.69     1302.34     20.89 o 
   0  -1   2       24.06       19.56      1.15 o 
   1  -1   2     1045.10     1004.90     18.97 o 
   2  -1   2     9337.14     9950.74    278.66 o 
   3  -1   2     2100.58     1994.13     10.98 o 
   4  -1   2     6558.02     6712.52     22.90 o 
   5  -1   2        0.58        5.82      2.54 o 
   6  -1   2       12.02        8.94      2.68 o 
   7  -1   2        1.44       -0.42      2.72 o 
   8  -1   2       92.03       59.51      6.27 o 
   9  -1   2        8.28       15.32      3.31 o 
  10  -1   2        0.52        0.33      3.48 o 
 -10   0   2        3.38       13.30      3.65 o 
  -9   0   2      375.07      298.87      5.43 o 
  -8   0   2       18.72       28.49      3.68 o 
  -7   0   2      259.61      247.87      4.39 o 
  -6   0   2      121.27      144.34      6.41 o 
  -4   0   2      886.46      957.05     10.74 o 
  -3   0   2      826.64      863.86     35.79 o 
  -2   0   2     3267.36     3306.27     51.44 o 
  -1   0   2     1275.54     1344.01     28.11 o 
   1   0   2       55.45       59.77      1.31 o 
   2   0   2    14963.42    15549.30    165.14 o 
   3   0   2        1.21        4.01      2.00 o 
   4   0   2       93.98      121.44      2.66 o 
   5   0   2       73.70       90.45      4.45 o 
   6   0   2        9.74        7.97      2.16 o 
   7   0   2      243.48      224.29      4.60 o 
   8   0   2      267.67      208.14      5.71 o 
   9   0   2       28.12       24.05      3.14 o 
  10   0   2      209.26      220.55      5.30 o 
 -10   1   2       53.97       62.40      4.31 o 
  -9   1   2      256.51      286.79     14.13 o 
  -8   1   2      104.33      119.10      3.81 o 
  -7   1   2       89.08       69.63      3.62 o 
  -6   1   2     1112.05     1145.83     14.33 o 
  -5   1   2      100.19      176.33     16.32 o 
  -4   1   2    17966.78    20044.51    135.90 o 
  -3   1   2      185.69      191.62     11.37 o 
  -2   1   2      190.57      137.21      1.53 o 
  -1   1   2     3391.07     3290.14     82.84 o 
   0   1   2      297.65      287.53      2.50 o 
   1   1   2    11214.48    11464.00     80.96 o 
   2   1   2     2000.68     2014.43     10.55 o 
   3   1   2      150.49      156.82      5.22 o 
   4   1   2       43.58       30.67      3.16 o 
   5   1   2        6.74        9.69      2.67 o 
   6   1   2       77.07       72.31      6.84 o 
   7   1   2      392.47      366.17     14.24 o 
   8   1   2       60.34       60.88      4.11 o 
   9   1   2      392.39      382.06      8.16 o 
  10   1   2      126.63      139.20      4.17 o 
 -10   2   2       21.00       36.98      2.87 o 
  -9   2   2      210.29      216.14      5.12 o 
  -8   2   2       96.82       80.58      3.89 o 
  -7   2   2       76.97       94.98      3.23 o 
  -6   2   2        2.07        0.40      4.00 o 
  -5   2   2        3.59       20.57      4.03 o 
  -4   2   2     2126.65     2224.61    108.86 o 
  -3   2   2       71.70       75.05      5.28 o 
  -2   2   2       25.42       28.91      0.82 o 
  -1   2   2    13112.68    13183.69    166.23 o 
   0   2   2      944.01      992.71     12.91 o 
   1   2   2     7355.89     7746.37     19.90 o 
   2   2   2     1570.26     1746.68     16.17 o 
   3   2   2      561.33      550.67      6.78 o 
   4   2   2       24.19       44.13      4.13 o 
   5   2   2      879.36      886.81      6.78 o 
   6   2   2       68.53       73.41     10.81 o 
   7   2   2      364.13      313.68      6.24 o 
   8   2   2      155.39      140.23      3.64 o 
   9   2   2      322.22      365.89     16.06 o 
 -10   3   2      223.22      240.90      4.03 o 
  -9   3   2       41.49       95.21      3.70 o 
  -8   3   2        0.84       17.11      3.28 o 
  -7   3   2       57.28      178.12      9.79 o 
  -6   3   2        3.78        3.87      3.72 o 
  -5   3   2      453.84      561.81      8.90 o 
  -4   3   2       32.90       73.65      2.73 o 
  -3   3   2     1259.47     1324.60     26.14 o 
  -2   3   2     8926.50     8461.77     46.03 o 
  -1   3   2       81.00       76.13      1.60 o 
   0   3   2     1471.58     1513.15      6.09 o 
   1   3   2    13678.91    15217.50    127.87 o 
   2   3   2       50.86       59.48      2.53 o 
   3   3   2       27.58       39.42      2.74 o 
   4   3   2       29.68       44.53      3.01 o 
   5   3   2      425.62      390.49      8.38 o 
   6   3   2      524.83      458.02      6.96 o 
   7   3   2       36.21       34.87      6.19 o 
   8   3   2      345.87      333.93      4.66 o 
   9   3   2       19.44       18.06      2.46 o 
 -10   4   2        0.86        3.21      3.73 o 
  -9   4   2        9.04        8.28      2.73 o 
  -8   4   2       16.10       92.72      3.88 o 
  -7   4   2     1459.43     1520.35     16.18 o 
  -6   4   2      173.56      181.70      4.61 o 
  -5   4   2      164.54      148.99      5.51 o 
  -4   4   2        2.98        8.77      1.90 o 
  -3   4   2      122.02      130.70      2.85 o 
  -2   4   2     1798.90     2234.59     31.59 o 
  -1   4   2      804.58      851.27      7.35 o 
   0   4   2     2171.40     2136.79     13.00 o 
   1   4   2     1880.08     2197.33     20.30 o 
   2   4   2     1337.96     1583.07     13.65 o 
   3   4   2       39.23       60.66      3.14 o 
   4   4   2     2068.67     2161.22    114.39 o 
   5   4   2      126.81      127.27      4.33 o 
   6   4   2      156.51      137.85      3.81 o 
   7   4   2       14.55       22.15      3.61 o 
   8   4   2      258.18      243.01      3.78 o 
   9   4   2       60.52       67.34      3.29 o 
 -10   5   2       62.71       75.83      4.31 o 
  -9   5   2       35.77       38.95      5.84 o 
  -8   5   2       10.42       59.87      8.60 o 
  -7   5   2     1190.48     1185.54     32.41 o 
  -6   5   2       49.42      173.45     11.62 o 
  -5   5   2      403.43      372.96      7.88 o 
  -4   5   2       17.45       23.77      3.35 o 
  -3   5   2      852.10      859.20     30.29 o 
  -2   5   2     6757.99     7076.15     32.79 o 
  -1   5   2      131.96      132.41      2.91 o 
   0   5   2      860.12      954.72      8.69 o 
   1   5   2       39.19       46.17      9.68 o 
   2   5   2       20.68       28.31      5.08 o 
   3   5   2     1497.07     1733.63     16.60 o 
   4   5   2      153.85      158.94      6.33 o 
   5   5   2        5.78        7.18      3.57 o 
   6   5   2     3321.63     3118.83     26.19 o 
   7   5   2      322.95      330.43      5.98 o 
   8   5   2      132.14      133.87      4.28 o 
 -10   6   2       49.37       78.96      3.89 o 
  -9   6   2       30.36       46.10      4.60 o 
  -8   6   2     1001.04     1003.13     14.12 o 
  -7   6   2      189.27      211.81     12.34 o 
  -6   6   2     3347.99     3691.84     21.70 o 
  -5   6   2       30.13       29.82      2.51 o 
  -4   6   2       71.18       65.37      4.66 o 
  -3   6   2      409.51      402.12     29.57 o 
  -2   6   2     1658.01     1924.95     14.53 o 
  -1   6   2      111.19      111.66      4.66 o 
   0   6   2      447.84      465.71      5.90 o 
   1   6   2       83.44       75.82      3.56 o 
   2   6   2      195.23      208.01      4.95 o 
   3   6   2        3.93       17.16      4.57 o 
   4   6   2      575.78      544.07     10.86 o 
   5   6   2      371.89      344.85      6.33 o 
   6   6   2      750.90      754.92      9.39 o 
   7   6   2      116.16      131.55      8.19 o 
   8   6   2      101.71      138.59      4.17 o 
  -9   7   2       56.36       68.25      3.51 o 
  -8   7   2        3.11        5.64      5.40 o 
  -7   7   2      171.13      178.05      4.62 o 
  -6   7   2        4.54       36.16      3.52 o 
  -5   7   2      202.48      204.69      5.98 o 
  -4   7   2        2.14       10.07      2.81 o 
  -3   7   2      575.39      609.27      6.60 o 
  -2   7   2        1.12        4.81      3.53 o 
  -1   7   2      147.31      122.71      5.50 o 
   0   7   2       97.95       94.31      5.53 o 
   1   7   2        0.01       -1.64      4.88 o 
   2   7   2      338.27      392.27      9.30 o 
   3   7   2        5.17       10.09      4.92 o 
   4   7   2        5.21        7.50      3.20 o 
   5   7   2      850.58      866.96     33.63 o 
   6   7   2      573.73      566.47      6.43 o 
   7   7   2        4.79        9.66      2.09 o 
  -9   8   2       18.50       35.82      3.22 o 
  -8   8   2        2.06        6.17      5.04 o 
  -7   8   2      214.23      228.98     10.36 o 
  -6   8   2        3.83        9.23      3.86 o 
  -5   8   2       41.46       45.26      3.59 o 
  -4   8   2      262.97      279.65     10.88 o 
  -3   8   2       57.07       34.61      3.84 o 
  -2   8   2      406.12      398.86      9.20 o 
  -1   8   2      298.43      288.05     10.20 o 
   0   8   2     1706.19     1692.70     63.18 o 
   1   8   2        0.44        2.16      3.46 o 
   2   8   2      645.33      636.68      7.81 o 
   3   8   2      527.21      430.28      6.34 o 
   4   8   2       28.87       33.20      3.76 o 
   5   8   2       45.28       46.74      9.58 o 
   6   8   2       93.88       90.48      3.99 o 
  -9   9   2        0.02        3.10      3.11 o 
  -8   9   2       30.76       33.83      4.78 o 
  -7   9   2       24.66       28.08      5.64 o 
  -6   9   2       10.44        5.61      3.98 o 
  -5   9   2       45.19       40.85      4.52 o 
  -4   9   2      102.60      108.86      4.62 o 
  -3   9   2       26.42       24.45      4.20 o 
  -2   9   2       10.48       37.53     11.23 o 
  -1   9   2       10.32       15.82      4.00 o 
   0   9   2       18.36       19.85      4.37 o 
   1   9   2      500.24      486.71      7.37 o 
   2   9   2      336.31      362.49      6.28 o 
   3   9   2        3.31        6.17      4.98 o 
   4   9   2       14.44        7.26      5.07 o 
   5   9   2       13.54        9.82      2.61 o 
  -8  10   2       25.34       31.98      3.72 o 
  -7  10   2       56.50       70.49      5.35 o 
  -6  10   2       41.10       50.14      5.76 o 
  -5  10   2       10.66       18.89      4.22 o 
  -4  10   2        0.48        4.83      3.11 o 
  -3  10   2      147.83      128.16      4.91 o 
  -2  10   2        2.09        5.31      3.87 o 
  -1  10   2     1110.71     1127.31     10.62 o 
   0  10   2      246.67      239.89      5.97 o 
   1  10   2      108.85      103.41      4.55 o 
   2  10   2        1.26        3.14      3.25 o 
   3  10   2       92.32      102.68      6.12 o 
   4  10   2       98.64      104.69      5.33 o 
  -7  11   2        4.41        7.18      3.34 o 
  -6  11   2        7.06       13.01      4.34 o 
  -5  11   2       10.37       16.10      5.15 o 
  -4  11   2      333.59      312.25     10.24 o 
  -3  11   2       11.63       22.80      3.84 o 
  -2  11   2      193.72      204.99      7.72 o 
  -1  11   2      361.32      363.89     13.15 o 
   0  11   2        0.06        4.49      3.46 o 
   1  11   2        1.47        4.78      3.10 o 
   2  11   2       19.86       23.63      4.51 o 
   3  11   2        3.79        3.05      3.76 o 
  -6  12   2        4.24        4.61      2.76 o 
  -5  12   2      239.10      287.30      6.00 o 
  -4  12   2       11.50       12.09      2.86 o 
  -3  12   2        9.04        8.58      3.05 o 
  -2  12   2       92.01      107.99      4.33 o 
  -1  12   2        4.93        4.81      4.39 o 
   0  12   2        1.07        1.84      2.63 o 
   1  12   2       32.37       39.86      4.82 o 
   2  12   2       62.84       62.55      3.53 o 
  -3  13   2        3.28        0.66      3.08 o 
  -2  13   2      362.20      454.69      6.48 o 
  -1  13   2       91.17      100.92      3.95 o 
   1 -13   3        3.68       43.35     18.13 o 
   2 -13   3      143.14      184.62      5.64 o 
   3 -13   3        0.20       62.12      4.72 o 
   4 -13   3        0.16       36.15     16.18 o 
  -2 -12   3      241.45      322.81      6.85 o 
  -1 -12   3       79.72      116.41      6.12 o 
   0 -12   3      482.64      729.68    105.39 o 
   1 -12   3        6.34      186.09    101.81 o 
   2 -12   3      115.46      127.22     12.81 o 
   3 -12   3       59.59       85.44      6.96 o 
   4 -12   3        0.01       13.91      5.32 o 
   5 -12   3      173.60      185.93      5.99 o 
   6 -12   3        1.06        5.33      3.27 o 
  -4 -11   3      113.13      197.48      5.04 o 
  -3 -11   3      216.96      231.54      6.75 o 
  -2 -11   3        0.83       19.38      5.30 o 
  -1 -11   3       83.36      137.11      5.77 o 
   0 -11   3      208.49      323.66     32.11 o 
   1 -11   3        8.39       80.52     18.81 o 
   2 -11   3      141.40      213.43     59.01 o 
   3 -11   3       56.19       49.90      7.01 o 
   4 -11   3       51.43       53.38      4.53 o 
   5 -11   3       74.56       74.56      6.19 o 
   6 -11   3       44.55       79.16     11.06 o 
   7 -11   3       18.50       34.09      4.12 o 
  -5 -10   3        1.08       -0.73      2.80 o 
  -4 -10   3      534.07      614.63      9.96 o 
  -3 -10   3       87.84       99.53      6.82 o 
  -2 -10   3      229.02      352.32     47.49 o 
  -1 -10   3       22.29      257.61    121.50 o 
   0 -10   3      116.04      200.92     35.49 o 
   1 -10   3       29.63      113.23      5.78 o 
   2 -10   3      523.11      490.39     34.74 o 
   3 -10   3      368.20      522.75     12.49 o 
   4 -10   3       21.62       36.58      4.75 o 
   5 -10   3     1458.93     1423.03     16.43 o 
   6 -10   3      125.92      146.43      4.43 o 
   7 -10   3       47.89       73.13      5.81 o 
   8 -10   3       85.50       89.52      4.65 o 
  -6  -9   3       16.75       35.28      3.47 o 
  -5  -9   3       83.35      132.23      5.87 o 
  -4  -9   3      204.07      194.95      4.67 o 
  -3  -9   3       48.03       58.38      7.04 o 
  -2  -9   3      519.65      512.63     11.93 o 
  -1  -9   3       25.51      815.63    439.84 o 
   0  -9   3     1433.90     1933.36    476.38 o 
   1  -9   3     1213.39     2346.77    618.23 o 
   3  -9   3      807.35      974.92     14.17 o 
   4  -9   3       74.28       79.39      4.67 o 
   5  -9   3      566.40      545.31     15.57 o 
   6  -9   3      193.54      194.64      5.28 o 
   7  -9   3       45.21       53.36      4.54 o 
   8  -9   3      158.77      164.15      6.37 o 
   9  -9   3       43.01       30.76      3.44 o 
  -7  -8   3      344.57      517.17      6.20 o 
  -6  -8   3        4.23       37.99      4.38 o 
  -5  -8   3       49.04      236.95    118.82 o 
  -4  -8   3      314.74      441.45     26.85 o 
  -3  -8   3       22.29      323.10    130.72 o 
  -2  -8   3     1107.50      960.05     35.72 o 
  -1  -8   3     2249.73     2000.45     50.96 o 
   0  -8   3      363.88      386.69      6.34 o 
   1  -8   3        5.25       26.21      2.91 o 
   2  -8   3     1080.08     1124.49      8.21 o 
   3  -8   3       38.93       75.03     12.99 o 
   4  -8   3      743.84      805.47      9.21 o 
   5  -8   3      418.26      394.48      5.63 o 
   6  -8   3       11.74       26.75      4.25 o 
   7  -8   3      181.66      214.75      9.83 o 
   8  -8   3       14.85       12.45      5.52 o 
   9  -8   3       18.54       17.68      4.29 o 
  -7  -7   3      246.52      363.19      6.68 o 
  -6  -7   3      386.91      429.25      8.99 o 
  -5  -7   3        0.06      114.43     45.53 o 
  -4  -7   3       19.84       42.82      5.95 o 
  -3  -7   3      141.10      137.59      4.92 o 
  -2  -7   3       21.01      112.08      6.36 o 
  -1  -7   3       15.73       23.69      3.69 o 
   0  -7   3       33.26       79.84      4.39 o 
   1  -7   3       37.98       48.70      3.19 o 
   2  -7   3      159.15      175.36      4.14 o 
   3  -7   3      539.10      497.75      9.44 o 
   4  -7   3      950.89      985.86     34.30 o 
   5  -7   3        0.16        2.35      3.76 o 
   6  -7   3       72.03       64.28      4.65 o 
   7  -7   3       70.38       60.06      4.52 o 
   8  -7   3        0.50       -1.02      5.65 o 
   9  -7   3      116.14      121.53      6.12 o 
  -8  -6   3      263.06      383.67      6.35 o 
  -7  -6   3       44.20       75.74      5.74 o 
  -6  -6   3      665.91      922.66    156.29 o 
  -5  -6   3      106.50      165.93     10.41 o 
  -4  -6   3      135.63      152.12      4.68 o 
  -3  -6   3        3.26       24.33      4.98 o 
  -2  -6   3      132.67      301.30    124.74 o 
  -1  -6   3      740.75      822.83     18.32 o 
   0  -6   3      205.92      223.15      3.58 o 
   1  -6   3       26.89       32.57      2.15 o 
   2  -6   3       78.73       76.86      8.31 o 
   3  -6   3      589.28      490.35      9.97 o 
   4  -6   3       31.62       39.76      3.66 o 
   5  -6   3      278.70      271.20      4.47 o 
   6  -6   3        5.12       14.73      4.74 o 
   7  -6   3      189.84      154.88      5.67 o 
   8  -6   3       15.10       19.65      3.72 o 
   9  -6   3       91.77      107.24      6.56 o 
  10  -6   3        8.94       13.04      3.15 o 
  -8  -5   3       77.64       90.25     16.65 o 
  -7  -5   3      449.67      494.61      6.64 o 
  -6  -5   3      345.31      350.39      6.81 o 
  -5  -5   3       31.28       40.24      3.67 o 
  -4  -5   3      479.57      573.50     10.04 o 
  -3  -5   3       41.93      143.55     41.41 o 
  -2  -5   3      509.89      600.22     23.38 o 
  -1  -5   3     1426.39     1639.68     10.52 o 
   0  -5   3      111.28      139.66      3.34 o 
   1  -5   3       29.24       13.91      1.78 o 
   2  -5   3      507.97      465.59     15.80 o 
   3  -5   3        8.36        3.03      1.75 o 
   4  -5   3      545.21      582.95      7.30 o 
   5  -5   3        3.65       23.21      2.78 o 
   6  -5   3      336.10      359.81      4.34 o 
   7  -5   3        0.02       -1.44      2.96 o 
   8  -5   3       52.56       53.84      4.32 o 
   9  -5   3      154.90      165.55      9.75 o 
  10  -5   3       83.62       83.87      4.89 o 
  -8  -4   3        0.16       15.90      6.01 o 
  -7  -4   3       17.22       20.01      2.97 o 
  -6  -4   3      118.18      371.65     72.68 o 
  -5  -4   3     2162.70     2234.60     23.30 o 
  -4  -4   3       30.02       34.71      3.51 o 
  -3  -4   3      176.01      257.80      8.10 o 
  -2  -4   3    10112.39    12261.78     20.14 o 
  -1  -4   3      905.02     1136.89      7.25 o 
   0  -4   3     2526.99     2534.91     10.30 o 
   1  -4   3       77.22      116.00      2.10 o 
   2  -4   3      188.89      169.29      3.42 o 
   3  -4   3     1724.64     1812.72      8.46 o 
   4  -4   3       65.48       92.53      3.06 o 
   5  -4   3      431.76      415.56      6.71 o 
   6  -4   3      182.53      191.48      2.78 o 
   7  -4   3       66.88       80.79      3.78 o 
   8  -4   3        0.10        8.94      4.02 o 
   9  -4   3       18.05        7.48      3.74 o 
  10  -4   3       12.86        9.41      2.42 o 
  -9  -3   3        0.13       40.89     10.05 o 
  -8  -3   3      176.59      212.23      7.23 o 
  -7  -3   3      402.13      420.49      5.55 o 
  -5  -3   3      235.73      297.71      5.98 o 
  -4  -3   3        0.91        3.99      2.97 o 
  -3  -3   3      901.58     1039.67      8.05 o 
  -2  -3   3      210.43      198.48      3.69 o 
  -1  -3   3      253.19      244.09      2.29 o 
   0  -3   3       38.47       37.30      1.48 o 
   1  -3   3      436.96      379.89      4.17 o 
   2  -3   3     1644.95     1725.10      8.72 o 
   3  -3   3     4411.39     4137.26     14.62 o 
   4  -3   3     1505.71     1525.59      8.69 o 
   5  -3   3     1307.48     1268.79     16.84 o 
   6  -3   3      646.91      629.01      5.39 o 
   7  -3   3      105.77       77.31      4.19 o 
   8  -3   3       13.44        9.28      4.17 o 
   9  -3   3       42.18       43.45      3.98 o 
  10  -3   3       11.40       13.27      2.51 o 
 -10  -2   3       26.76       47.52      3.16 o 
  -9  -2   3       51.94       72.77      5.09 o 
  -8  -2   3       49.71       77.72     10.99 o 
  -7  -2   3      259.69      384.05      6.48 o 
  -6  -2   3       73.17      102.74      3.35 o 
  -5  -2   3        0.69       12.73      3.39 o 
  -4  -2   3      104.31      102.35      5.81 o 
  -3  -2   3      909.69      867.03     10.70 o 
  -2  -2   3       99.12      157.03      3.24 o 
  -1  -2   3     1128.27     1337.39     17.71 o 
   0  -2   3      498.01      427.13     25.69 o 
   1  -2   3     4866.80     4662.25     13.42 o 
   2  -2   3    12888.85    12794.62     68.76 o 
   3  -2   3     1071.67     1224.57      8.94 o 
   4  -2   3      370.13      364.22      7.06 o 
   5  -2   3        9.95       10.81      3.33 o 
   6  -2   3      860.42      915.25     10.95 o 
   7  -2   3      643.09      571.71      7.95 o 
   8  -2   3      455.45      363.47      7.19 o 
   9  -2   3       21.05       20.16      3.55 o 
  10  -2   3      106.09      103.67      8.47 o 
 -10  -1   3        2.37        6.61      3.15 o 
  -9  -1   3       46.53       41.16      5.06 o 
  -8  -1   3        6.51       18.73      5.44 o 
  -7  -1   3       40.83      108.81      4.78 o 
  -6  -1   3       56.00       89.09      4.30 o 
  -5  -1   3        5.61       76.85      4.17 o 
  -4  -1   3      253.50      395.50     27.26 o 
  -3  -1   3     1387.65     1565.24     10.10 o 
  -2  -1   3       98.53      129.07      4.11 o 
  -1  -1   3        1.57        5.17      0.67 o 
   0  -1   3     2599.54     2838.89     53.74 o 
   1  -1   3      298.90      309.69      2.25 o 
   2  -1   3    12862.98    12965.26     77.70 o 
   3  -1   3     2238.65     2160.77     23.03 o 
   4  -1   3        0.57       13.88      3.52 o 
   5  -1   3      387.26      462.54      5.86 o 
   6  -1   3       74.23       88.87      3.86 o 
   7  -1   3        3.27        5.34      3.05 o 
   8  -1   3       49.54       33.13      5.73 o 
   9  -1   3       49.22       56.09      7.11 o 
  10  -1   3       22.62       22.49      3.85 o 
 -10   0   3        0.01        7.00      3.39 o 
  -9   0   3       13.42       64.50      3.90 o 
  -8   0   3      134.33      135.56      3.95 o 
  -7   0   3      129.18      154.37      3.53 o 
  -6   0   3      128.92      130.72      6.04 o 
  -5   0   3      184.28      188.66      9.92 o 
  -4   0   3      453.93      562.62      8.57 o 
  -3   0   3       45.39       68.26      2.51 o 
  -2   0   3     1113.93     1061.07     14.29 o 
  -1   0   3     4885.53     4898.33     26.05 o 
   0   0   3     2137.41     2259.98     31.90 o 
   1   0   3     1467.93     1555.94      4.28 o 
   2   0   3     9010.71     8810.10    397.45 o 
   3   0   3     1966.12     1994.10     39.67 o 
   4   0   3      221.45      210.31      4.22 o 
   5   0   3      123.98      188.04      4.43 o 
   6   0   3      337.39      311.84      4.69 o 
   7   0   3       83.43       72.20      4.26 o 
   8   0   3        0.09        4.69      2.77 o 
   9   0   3      116.01      105.79      6.10 o 
  10   0   3        0.05        3.67      3.19 o 
 -10   1   3        5.45       21.87      3.84 o 
  -9   1   3      230.95      282.36      7.05 o 
  -8   1   3       68.04       78.35      4.09 o 
  -7   1   3       45.71       41.37      3.33 o 
  -6   1   3     1570.06     1603.25     16.67 o 
  -5   1   3      327.54      431.86     51.16 o 
  -4   1   3      473.72      503.13     11.63 o 
  -3   1   3      603.06      616.90      4.25 o 
  -2   1   3      263.64      228.42      1.97 o 
  -1   1   3      102.92      125.09      4.61 o 
   0   1   3       87.29       64.40      1.19 o 
   1   1   3     6986.57     6827.95    206.12 o 
   2   1   3      688.21      664.29      4.74 o 
   3   1   3        8.96       17.23      2.33 o 
   4   1   3       48.91       61.49      2.43 o 
   5   1   3       20.24       14.03      2.44 o 
   6   1   3      144.33      129.76      4.37 o 
   7   1   3       35.57       30.55      3.91 o 
   8   1   3      125.22      110.80      4.83 o 
   9   1   3      104.33      107.65      5.60 o 
  10   1   3        0.04        4.91      2.73 o 
 -10   2   3        1.38       10.70      2.57 o 
  -9   2   3       12.84       61.71      6.03 o 
  -8   2   3        3.09       27.94      2.93 o 
  -7   2   3      147.57      157.08      3.56 o 
  -6   2   3        0.92       -1.34      4.08 o 
  -5   2   3      398.18      358.96      7.65 o 
  -4   2   3       47.98       34.69      1.79 o 
  -3   2   3      314.06      228.82      1.77 o 
  -2   2   3     5419.56     5462.44     20.73 o 
  -1   2   3    15865.44    14892.10    452.71 o 
   0   2   3     4257.84     4358.51     15.18 o 
   1   2   3     1547.55     1479.51     46.61 o 
   2   2   3      139.08      183.12      7.64 o 
   3   2   3       46.49       56.80      7.96 o 
   4   2   3      997.23      953.49      7.81 o 
   5   2   3     1621.60     1690.26     12.73 o 
   6   2   3      165.72      172.80      4.90 o 
   7   2   3      179.96      156.38      7.01 o 
   8   2   3       86.80       82.10      4.31 o 
   9   2   3       12.28       15.15      2.60 o 
 -10   3   3        3.10       40.29      6.94 o 
  -9   3   3       44.77       76.08      3.43 o 
  -8   3   3        5.70        8.00      3.19 o 
  -7   3   3      112.65      138.35      3.49 o 
  -6   3   3      247.60      214.91     16.09 o 
  -5   3   3      125.69      153.39      6.53 o 
  -4   3   3      773.26      834.23     48.51 o 
  -3   3   3      169.53      138.38      2.92 o 
  -2   3   3       40.69       79.77      2.14 o 
  -1   3   3     1095.78     1230.36     19.11 o 
   0   3   3     1038.27     1085.14      7.48 o 
   1   3   3     4810.29     5104.95     19.08 o 
   2   3   3     2932.26     3341.17     74.17 o 
   3   3   3     1336.45     1261.64     13.62 o 
   4   3   3       51.06       45.46      2.54 o 
   5   3   3      316.93      313.46      7.76 o 
   6   3   3     1250.61     1186.59     19.31 o 
   7   3   3      454.51      418.45      6.87 o 
   8   3   3      162.60      174.12      3.80 o 
   9   3   3      117.49      108.15      2.86 o 
 -10   4   3       98.80       94.38      4.71 o 
  -9   4   3      160.28      157.82      3.81 o 
  -8   4   3       46.95       44.15      3.46 o 
  -7   4   3      468.14      544.14     24.83 o 
  -6   4   3       36.85       37.15      2.73 o 
  -5   4   3        1.33        3.58      3.69 o 
  -4   4   3      904.35      868.20      9.76 o 
  -3   4   3      143.02      168.62      2.47 o 
  -2   4   3     1630.56     1575.37     11.49 o 
  -1   4   3     1070.77      966.02      5.95 o 
   0   4   3     1642.77     1815.35     13.87 o 
   1   4   3     1967.11     2241.83     15.20 o 
   2   4   3     5889.75     6273.01     26.04 o 
   3   4   3     1090.37     1020.63     33.05 o 
   4   4   3     3045.58     3141.88     32.58 o 
   5   4   3      494.25      459.30     15.49 o 
   6   4   3      190.83      177.88      4.02 o 
   7   4   3      712.24      686.73      7.73 o 
   8   4   3       14.54       20.69      2.43 o 
 -10   5   3        0.22       10.80      3.62 o 
  -9   5   3       46.90       45.56      4.64 o 
  -8   5   3      160.13      171.52      5.64 o 
  -6   5   3       94.07       98.25      4.18 o 
  -5   5   3      358.09      356.08      7.71 o 
  -4   5   3      893.65      817.82     10.02 o 
  -3   5   3       13.64       12.89      2.16 o 
  -2   5   3     5076.26     5326.06     13.69 o 
  -1   5   3        7.94       15.12      1.69 o 
   0   5   3       11.71       46.49      2.07 o 
   1   5   3      675.30      741.72     35.06 o 
   2   5   3     3206.48     3546.66     21.51 o 
   3   5   3     1378.69     1379.16     14.97 o 
   4   5   3      366.64      320.91      8.42 o 
   5   5   3        1.26        3.48      3.30 o 
   6   5   3      384.68      408.31      6.76 o 
   7   5   3      606.17      614.87     10.74 o 
   8   5   3        5.08       14.63      2.75 o 
 -10   6   3       50.79       61.62      3.53 o 
  -9   6   3       40.72       41.59      3.63 o 
  -8   6   3     1232.12     1336.88     64.78 o 
  -7   6   3        4.58       22.07      3.33 o 
  -6   6   3       39.71      184.13     12.62 o 
  -5   6   3       54.44       44.02      3.08 o 
  -4   6   3       97.94       88.44      4.48 o 
  -3   6   3       39.74       33.11      2.44 o 
  -2   6   3      109.49      104.28      4.50 o 
  -1   6   3     1182.12     1162.76     10.75 o 
   0   6   3       26.34       51.49      2.92 o 
   1   6   3      597.01      690.05     20.16 o 
   2   6   3      466.47      483.58      6.83 o 
   3   6   3      288.25      286.74      8.12 o 
   4   6   3       63.83       61.09      5.73 o 
   5   6   3      698.29      664.10      8.29 o 
   6   6   3      391.89      384.57      6.29 o 
   7   6   3      164.29      163.16     13.66 o 
   8   6   3      211.60      218.04      4.58 o 
  -9   7   3      157.95      170.68      7.29 o 
  -8   7   3       74.83       79.50      6.31 o 
  -7   7   3      132.04      134.19      4.30 o 
  -6   7   3      269.97      270.28      6.21 o 
  -5   7   3      484.30      433.87      7.30 o 
  -4   7   3      112.94      101.01      3.62 o 
  -3   7   3      960.73      970.13     11.50 o 
  -2   7   3       67.64       60.74      4.55 o 
  -1   7   3      291.06      292.97      7.14 o 
   0   7   3     1151.85     1204.14     13.98 o 
   1   7   3       66.70      110.25      5.86 o 
   2   7   3       18.53       16.08      3.64 o 
   3   7   3      318.51      320.74      8.98 o 
   4   7   3      252.14      231.54     14.74 o 
   5   7   3      207.20      190.66      5.11 o 
   6   7   3       13.74       19.66      3.00 o 
   7   7   3        7.21        8.56      2.18 o 
  -9   8   3       50.69       43.53      2.66 o 
  -8   8   3       68.21       64.26      5.54 o 
  -7   8   3      286.37      269.86     19.33 o 
  -6   8   3      312.49      264.65      5.99 o 
  -5   8   3      325.23      306.79      7.71 o 
  -4   8   3       20.56       23.78      2.80 o 
  -3   8   3       46.07       43.51      3.90 o 
  -2   8   3       12.85        8.95      2.95 o 
  -1   8   3      172.44      179.43      5.73 o 
   0   8   3      624.69      632.12     18.06 o 
   1   8   3      800.94      803.79      8.91 o 
   2   8   3       11.64        8.03      3.57 o 
   3   8   3       63.19       55.87      6.01 o 
   4   8   3      509.87      456.52     12.45 o 
   5   8   3       12.03       15.63      2.41 o 
   6   8   3       25.04       20.18      2.54 o 
  -8   9   3      531.58      604.36      8.81 o 
  -7   9   3       87.13      103.94      6.57 o 
  -6   9   3       11.99        6.85      4.00 o 
  -5   9   3       90.78       58.70      4.56 o 
  -4   9   3        5.29        6.80      2.91 o 
  -3   9   3       15.46       16.34      4.02 o 
  -2   9   3       70.71       64.07      4.66 o 
  -1   9   3     2932.00     2952.32    141.71 o 
   0   9   3     3302.35     3204.34     44.98 o 
   1   9   3       50.80       42.37      6.23 o 
   2   9   3       64.94       57.21      5.97 o 
   3   9   3       17.38       13.53      5.48 o 
   4   9   3        0.84        6.16      4.53 o 
   5   9   3      144.96      135.07     14.43 o 
  -8  10   3      171.86      181.16      4.76 o 
  -7  10   3        1.15        3.26      4.32 o 
  -6  10   3      406.49      389.74     19.84 o 
  -5  10   3      557.29      529.53     12.67 o 
  -4  10   3        7.93        8.74      2.96 o 
  -3  10   3        9.76        8.04      3.91 o 
  -2  10   3       68.65       72.89     10.66 o 
  -1  10   3     1850.61     1861.78    150.84 o 
   0  10   3        3.69        6.73      3.84 o 
   1  10   3      320.55      290.53      5.89 o 
   2  10   3        4.69        1.18      3.28 o 
   3  10   3      397.36      408.77      8.97 o 
   4  10   3       70.71       66.28      4.71 o 
  -7  11   3        2.22        0.27      3.17 o 
  -6  11   3        7.97       10.71      4.11 o 
  -5  11   3        1.63        2.90      4.38 o 
  -4  11   3        1.11        3.54      3.32 o 
  -3  11   3      155.53      143.07      4.91 o 
  -2  11   3       44.91       35.41      6.03 o 
  -1  11   3       52.15       51.95      5.72 o 
   0  11   3       20.05       17.36      3.75 o 
   1  11   3       19.63       16.36      3.21 o 
   2  11   3        0.38        2.17      4.25 o 
   3  11   3       59.80       53.71      4.09 o 
  -5  12   3       18.33       32.71      3.65 o 
  -4  12   3      128.02      120.14      3.49 o 
  -3  12   3       53.87       43.27      3.23 o 
  -2  12   3       12.35       12.53      3.11 o 
  -1  12   3       23.42       32.64      5.01 o 
   0  12   3      238.54      222.94      4.11 o 
   1  12   3        1.37        2.48      2.19 o 
  -2  13   3        4.37        8.61      3.38 o 
   1 -13   4       84.85      106.15     12.09 o 
   2 -13   4       49.28      204.96     88.82 o 
   3 -13   4      468.39      585.78      5.21 o 
   4 -13   4        7.50       11.94      2.04 o 
  -2 -12   4       44.07       99.29      5.13 o 
  -1 -12   4        2.31       91.72      5.86 o 
   0 -12   4      515.29      575.57     10.01 o 
   1 -12   4      235.95      253.45      5.70 o 
   2 -12   4       54.19       65.73      8.00 o 
   3 -12   4       61.89       61.95      4.17 o 
   4 -12   4      140.76      109.28      6.24 o 
   5 -12   4       83.49      119.70     19.58 o 
   6 -12   4        3.40        5.64      3.55 o 
  -4 -11   4        3.90       38.12      3.89 o 
  -3 -11   4       59.16       96.89      5.54 o 
  -2 -11   4        4.18       21.89      5.31 o 
  -1 -11   4       71.66       97.79      5.14 o 
   0 -11   4      488.72      511.12     27.57 o 
   1 -11   4      248.49      340.48     15.08 o 
   2 -11   4       75.59       90.51      5.55 o 
   3 -11   4        2.44        3.57      6.33 o 
   4 -11   4       29.93       30.08      4.38 o 
   5 -11   4        1.46        5.13      5.45 o 
   6 -11   4        2.77       59.82     24.96 o 
   7 -11   4       54.07       66.81      4.44 o 
  -4 -10   4       55.36      119.76      5.89 o 
  -3 -10   4       94.49      108.06      6.75 o 
  -2 -10   4      430.64      488.76      8.33 o 
  -1 -10   4      328.80      293.28     13.64 o 
   0 -10   4      593.12      589.01     13.72 o 
   1 -10   4      492.84      602.83     68.96 o 
   2 -10   4      145.57      157.11      8.60 o 
   3 -10   4      603.26      711.99     13.69 o 
   4 -10   4      149.25      169.78     18.92 o 
   5 -10   4      682.63      725.37      8.79 o 
   6 -10   4      406.36      408.78      6.60 o 
   7 -10   4        3.26       15.29      5.07 o 
   8 -10   4       15.31       19.57      3.92 o 
  -6  -9   4       35.86       47.84      3.60 o 
  -5  -9   4        6.65       25.04      7.32 o 
  -4  -9   4        3.18       18.35      7.01 o 
  -3  -9   4      126.63      126.90      7.64 o 
  -2  -9   4      129.50      206.24     33.47 o 
  -1  -9   4      726.53      629.80     35.62 o 
   0  -9   4      573.51      687.59      9.18 o 
   2  -9   4     3637.61     3566.37    128.66 o 
   3  -9   4       10.69       37.59      6.70 o 
   4  -9   4       23.98       15.10      4.14 o 
   5  -9   4       11.55       24.11      3.97 o 
   6  -9   4       18.87       15.12      3.78 o 
   7  -9   4      264.49      256.13      7.46 o 
   8  -9   4       75.41      104.99      5.97 o 
  -7  -8   4       97.34      296.13      5.84 o 
  -6  -8   4      110.01      136.54      5.33 o 
  -5  -8   4      159.34      182.41      5.28 o 
  -4  -8   4       63.29       78.21      4.90 o 
  -3  -8   4     2368.82     2172.09     14.03 o 
  -2  -8   4      798.47      679.82     31.17 o 
  -1  -8   4       86.64      132.25      5.92 o 
   0  -8   4      209.79      195.58      4.44 o 
   1  -8   4      118.56       98.95      3.46 o 
   2  -8   4      532.82      518.93      9.63 o 
   3  -8   4      755.90      759.61     12.55 o 
   4  -8   4      720.67      746.40      8.89 o 
   5  -8   4       43.43       53.10      6.49 o 
   6  -8   4      291.95      259.44      6.73 o 
   7  -8   4      248.49      227.18      7.73 o 
   8  -8   4       76.53       74.75      6.00 o 
   9  -8   4        2.95        5.36      4.03 o 
  -7  -7   4      148.54      331.01      6.67 o 
  -5  -7   4       44.04       54.65      4.25 o 
  -4  -7   4       38.55       31.17     12.89 o 
  -3  -7   4       11.65       14.44      3.53 o 
  -2  -7   4       52.19       51.57      8.86 o 
  -1  -7   4      176.54      157.48      4.01 o 
   0  -7   4      864.98      720.43     20.56 o 
   1  -7   4        1.57        1.69      2.84 o 
   2  -7   4      292.02      286.15      8.01 o 
   3  -7   4      636.32      647.87      7.35 o 
   4  -7   4       49.47       55.49      4.41 o 
   5  -7   4      199.39      205.00      5.15 o 
   6  -7   4       69.48       76.31      6.14 o 
   7  -7   4       26.74       25.20      4.24 o 
   8  -7   4       13.59        5.85      3.86 o 
   9  -7   4      101.18      105.35      5.66 o 
  -7  -6   4        6.92       32.25      5.37 o 
  -6  -6   4      729.68      881.56     12.74 o 
  -5  -6   4      537.62      566.37     12.13 o 
  -4  -6   4       25.75       32.75      3.91 o 
  -3  -6   4      431.99      434.56     23.42 o 
  -2  -6   4       81.96       98.96      4.27 o 
  -1  -6   4       47.93       49.53      2.83 o 
   0  -6   4        4.62        4.76      4.61 o 
   1  -6   4      470.87      426.57      5.54 o 
   2  -6   4      776.48      747.05     35.05 o 
   3  -6   4       20.96       14.25      4.01 o 
   4  -6   4      443.62      396.99     13.00 o 
   5  -6   4      631.49      651.39      7.61 o 
   6  -6   4       86.52      110.76      3.88 o 
   7  -6   4       56.42       47.61      3.55 o 
   8  -6   4      283.50      275.17      4.97 o 
   9  -6   4      339.91      336.68      5.17 o 
  10  -6   4       45.06       40.30      3.38 o 
  -8  -5   4        1.02       39.88      4.71 o 
  -7  -5   4      299.09      417.92     35.28 o 
  -6  -5   4        8.85       36.63      6.39 o 
  -5  -5   4      810.03      792.06     33.68 o 
  -4  -5   4       14.15       34.14      4.99 o 
  -3  -5   4      578.91      666.96     48.87 o 
  -2  -5   4      423.69      491.15     11.01 o 
  -1  -5   4     4122.93     4617.15     23.56 o 
   0  -5   4       81.20       90.97      3.79 o 
   1  -5   4      241.30      277.11      3.24 o 
   2  -5   4      516.64      605.32      6.24 o 
   3  -5   4      282.36      270.65      3.42 o 
   4  -5   4      532.48      507.37      7.28 o 
   5  -5   4      912.71      815.90      9.12 o 
   6  -5   4        8.64       16.50      2.36 o 
   7  -5   4       55.07       46.82      3.47 o 
   8  -5   4      137.73      151.32     14.00 o 
   9  -5   4       12.47       12.46      3.34 o 
  10  -5   4        0.26       -1.37      1.96 o 
  -9  -4   4      105.65      151.18      4.61 o 
  -8  -4   4       14.69       27.88     11.83 o 
  -7  -4   4      415.22      401.44      8.50 o 
  -5  -4   4      257.21      357.48     22.23 o 
  -4  -4   4      191.87      227.07     21.70 o 
  -3  -4   4      248.93      324.46     32.04 o 
  -2  -4   4     3207.17     3636.05     13.78 o 
  -1  -4   4     3939.16     4759.67     18.70 o 
   0  -4   4     1582.39     1648.24      6.47 o 
   1  -4   4     3711.01     3690.46     41.80 o 
   2  -4   4     2776.46     2632.94      9.88 o 
   3  -4   4       70.06      107.69      2.47 o 
   4  -4   4     1878.59     1798.98     16.65 o 
   5  -4   4        0.17        1.16      1.72 o 
   6  -4   4      283.54      275.03      3.48 o 
   7  -4   4      638.69      567.95     10.05 o 
   8  -4   4      702.97      644.57      9.24 o 
   9  -4   4        7.99        9.00      3.55 o 
  10  -4   4       16.23        7.90      2.37 o 
  -9  -3   4       24.16       66.40     23.25 o 
  -8  -3   4      224.11      295.73     40.57 o 
  -7  -3   4      346.18      368.84      7.51 o 
  -5  -3   4      113.47      102.16      4.52 o 
  -4  -3   4      893.29     1108.09     31.96 o 
  -3  -3   4      844.72     1054.52     10.23 o 
  -2  -3   4      809.46      801.90      6.25 o 
  -1  -3   4     1752.72     1618.32     22.90 o 
   0  -3   4       11.54       23.54      1.18 o 
   1  -3   4     7137.94     6827.17     29.06 o 
   2  -3   4     7856.56     7733.24     11.46 o 
   3  -3   4     1606.43     1666.03      7.73 o 
   4  -3   4      354.43      383.42      3.34 o 
   5  -3   4     1262.32     1196.36     17.40 o 
   6  -3   4       95.86       97.56      2.59 o 
   7  -3   4      663.38      595.71      7.86 o 
   8  -3   4        7.68       10.88      4.00 o 
   9  -3   4      155.06      133.61      6.48 o 
  10  -3   4       12.47       10.61      2.47 o 
 -10  -2   4      132.26      190.92      4.08 o 
  -9  -2   4       12.46       32.01      4.71 o 
  -8  -2   4        6.91       15.26      2.89 o 
  -7  -2   4        3.72       87.83      3.77 o 
  -6  -2   4      397.82      388.77      5.68 o 
  -5  -2   4      756.76      799.81      8.19 o 
  -4  -2   4       24.49       28.40      2.84 o 
  -3  -2   4        9.96        9.72      2.42 o 
  -2  -2   4     7151.16     7576.41    107.97 o 
  -1  -2   4      162.48      205.64      9.24 o 
   0  -2   4     1919.05     2008.55      7.69 o 
   1  -2   4       52.80       33.23      2.79 o 
   2  -2   4     2084.13     2118.92     10.02 o 
   3  -2   4     2094.33     2072.54      9.84 o 
   4  -2   4      413.06      344.72      4.49 o 
   5  -2   4        1.14        1.56      3.72 o 
   6  -2   4      245.45      238.94      4.64 o 
   7  -2   4      220.03      190.17      4.53 o 
   8  -2   4      271.19      233.22      8.48 o 
   9  -2   4       14.40       14.61      3.34 o 
  10  -2   4       25.08       37.37      4.11 o 
 -10  -1   4      123.11      167.89      4.54 o 
  -9  -1   4        4.26        8.48      4.63 o 
  -8  -1   4      312.03      284.12      4.70 o 
  -7  -1   4        0.05       50.27      3.34 o 
  -6  -1   4       22.80       35.65      2.95 o 
  -5  -1   4      317.96      323.16     11.13 o 
  -4  -1   4        2.25       12.31      2.64 o 
  -3  -1   4      428.47      451.60      9.53 o 
  -2  -1   4        1.44        6.10      1.83 o 
  -1  -1   4     1532.35     1446.02     13.68 o 
   0  -1   4     2926.56     3399.52     45.27 o 
   1  -1   4      482.75      560.32      3.02 o 
   2  -1   4      508.47      575.88      3.95 o 
   3  -1   4     3569.27     3514.53     15.65 o 
   4  -1   4     3180.20     3222.82     17.17 o 
   5  -1   4     1636.90     1595.02     22.87 o 
   6  -1   4      261.48      257.50      5.25 o 
   7  -1   4      239.53      193.07      4.43 o 
   8  -1   4      184.90      164.48      5.39 o 
   9  -1   4       42.99       45.61      3.57 o 
  10  -1   4       70.46       63.70      4.18 o 
 -10   0   4        0.00        6.03      3.48 o 
  -9   0   4       10.82       19.04      2.87 o 
  -8   0   4        0.06       13.12      3.61 o 
  -7   0   4       14.83       24.62      3.18 o 
  -6   0   4       31.09       29.09      2.06 o 
  -5   0   4      873.21      842.16     21.19 o 
  -4   0   4       32.37       39.22      2.77 o 
  -3   0   4        6.43       20.50      1.07 o 
  -2   0   4      251.53      236.34      9.50 o 
  -1   0   4     4838.95     4555.90     13.59 o 
   0   0   4      814.82      849.43     40.97 o 
   1   0   4     3325.43     3415.07      6.26 o 
   2   0   4    13403.50    12865.94    106.28 o 
   3   0   4     1443.28     1467.13     10.76 o 
   4   0   4       53.95       58.38      2.85 o 
   5   0   4     1374.74     1352.65     19.91 o 
   6   0   4       88.36       91.33      3.42 o 
   7   0   4        0.94        0.63      5.25 o 
   8   0   4       20.85       18.19      3.67 o 
   9   0   4        4.54       12.77      4.63 o 
  10   0   4       56.98       50.45      3.64 o 
 -10   1   4       86.91       91.52      4.51 o 
  -9   1   4       59.74      108.25      5.02 o 
  -8   1   4      171.70      158.28      3.69 o 
  -7   1   4       42.96       33.63      2.89 o 
  -6   1   4      128.47      172.52      6.44 o 
  -5   1   4     1353.25     1291.05     13.37 o 
  -4   1   4      101.77      101.63      3.85 o 
  -3   1   4        1.68        7.32      1.12 o 
  -2   1   4       56.59       32.97      1.60 o 
  -1   1   4     1228.55     1181.04     17.32 o 
   0   1   4     2519.89     2728.60      8.07 o 
   1   1   4       12.12       31.52      4.89 o 
   2   1   4    10626.77    10591.13     75.29 o 
   3   1   4     1545.71     1382.04      7.46 o 
   4   1   4      337.73      348.00      4.03 o 
   5   1   4      669.36      697.12     14.30 o 
   6   1   4       84.36       60.99      5.71 o 
   7   1   4       46.48       82.88     12.94 o 
   8   1   4       31.56       30.96      3.99 o 
   9   1   4       11.60       11.24      4.28 o 
 -10   2   4       17.05       18.13      2.53 o 
  -9   2   4      248.65      278.28      5.58 o 
  -8   2   4     1009.31      845.49      9.69 o 
  -7   2   4        9.48       11.02      3.29 o 
  -6   2   4       29.74       20.13      4.62 o 
  -5   2   4        5.31        9.01      3.56 o 
  -4   2   4        0.00        2.65      1.53 o 
  -3   2   4     2168.10     2229.79      5.62 o 
  -2   2   4     1709.70     1743.15      6.02 o 
  -1   2   4     2169.04     2171.32     31.97 o 
   0   2   4      980.98     1047.03      4.13 o 
   1   2   4     1063.72     1068.67     14.34 o 
   2   2   4      691.63      714.90     22.30 o 
   3   2   4      712.04      688.88      7.39 o 
   4   2   4     1303.21     1337.97      9.15 o 
   5   2   4      281.34      287.83     10.78 o 
   6   2   4      907.60      828.41      8.76 o 
   7   2   4      214.82      191.72      5.37 o 
   8   2   4      193.89      196.92      5.33 o 
   9   2   4       26.15       26.49      2.60 o 
 -10   3   4       21.45       27.40      2.54 o 
  -9   3   4       22.50       30.94      3.12 o 
  -8   3   4       57.90       54.73      4.01 o 
  -7   3   4        5.14       12.35      3.58 o 
  -6   3   4      701.26      704.80      6.30 o 
  -5   3   4      751.75      648.84     25.27 o 
  -4   3   4       20.58       25.41      3.33 o 
  -3   3   4        1.12        9.27      1.59 o 
  -2   3   4       70.98       52.43      3.68 o 
  -1   3   4      145.54      140.74      2.51 o 
   0   3   4     6760.53     7075.55     14.69 o 
   1   3   4     1928.75     2156.80     13.09 o 
   2   3   4     1676.74     1740.60     15.31 o 
   3   3   4      491.98      508.73      5.54 o 
   4   3   4        2.13        1.91      2.13 o 
   5   3   4      311.43      323.39      5.72 o 
   6   3   4     1663.65     1562.29     30.12 o 
   7   3   4     1754.45     1621.67     36.84 o 
   8   3   4      308.06      300.70      9.65 o 
   9   3   4       40.81       33.32      8.50 o 
 -10   4   4        4.74       16.93      3.83 o 
  -9   4   4      110.46      104.19      4.69 o 
  -8   4   4       62.11       79.56      4.65 o 
  -7   4   4      135.64      155.71      4.43 o 
  -6   4   4      257.12      261.55      5.49 o 
  -5   4   4      100.41      100.34      4.85 o 
  -4   4   4      183.84      228.80      5.60 o 
  -3   4   4     2891.33     3183.95     14.99 o 
  -2   4   4        5.70        6.84      1.20 o 
  -1   4   4       45.04       49.86      3.21 o 
   0   4   4     1110.68     1231.61      8.56 o 
   1   4   4      156.69      164.95      3.43 o 
   2   4   4     2720.50     2938.92     18.45 o 
   3   4   4      190.77      163.46      4.61 o 
   4   4   4        4.71        5.49      2.96 o 
   5   4   4       70.57       71.08      4.11 o 
   6   4   4        0.73       12.54      3.47 o 
   7   4   4      152.79      155.83      7.00 o 
   8   4   4        1.64        1.17      3.02 o 
 -10   5   4      100.06      114.93      4.43 o 
  -9   5   4        0.31        5.83      5.75 o 
  -8   5   4       14.19       21.53      4.29 o 
  -7   5   4       20.36       25.74      4.09 o 
  -6   5   4      439.48      435.76      6.18 o 
  -5   5   4      547.90      504.87      8.88 o 
  -4   5   4      214.15      222.03      5.72 o 
  -3   5   4     2057.01     2202.05     25.02 o 
  -2   5   4     1355.23     1431.43      9.92 o 
  -1   5   4     1697.79     1714.24      8.94 o 
   0   5   4     1827.06     2188.75     62.74 o 
   1   5   4       23.56       32.32      3.58 o 
   2   5   4      113.52       97.57      5.57 o 
   3   5   4       68.02       85.22      6.20 o 
   4   5   4       52.72       42.38      5.49 o 
   5   5   4      153.51      140.94     10.05 o 
   6   5   4      164.41      156.53      5.09 o 
   7   5   4        0.48        7.35      4.58 o 
   8   5   4      377.41      384.77     20.23 o 
 -10   6   4        8.32       14.47      2.84 o 
  -9   6   4       25.89       32.76      3.49 o 
  -8   6   4        1.25       67.22      6.83 o 
  -7   6   4     1003.49      925.39     16.78 o 
  -6   6   4      792.67      769.65     13.60 o 
  -5   6   4        1.93        0.46      2.74 o 
  -4   6   4      257.34      252.04      6.40 o 
  -3   6   4      660.32      675.27      9.06 o 
  -2   6   4       19.73       20.74      3.38 o 
  -1   6   4        1.33        6.08      2.28 o 
   0   6   4      802.28      869.48     32.09 o 
   1   6   4      138.00      161.93      4.28 o 
   2   6   4     1515.36     1662.53     11.57 o 
   3   6   4       32.08       33.20      5.03 o 
   4   6   4        0.01        4.10      4.82 o 
   5   6   4      390.20      382.49      6.77 o 
   6   6   4       45.86       51.45      4.72 o 
   7   6   4      499.32      472.49     50.40 o 
   8   6   4        2.03        4.76      2.83 o 
  -9   7   4       13.24       14.67      2.78 o 
  -8   7   4       89.14      102.45      6.56 o 
  -7   7   4      116.22      126.29      4.12 o 
  -6   7   4      536.30      455.69      7.38 o 
  -5   7   4      230.47      209.36      5.07 o 
  -4   7   4       18.92       20.47      2.39 o 
  -3   7   4      119.28      140.52      4.05 o 
  -2   7   4       26.27       15.63      3.76 o 
  -1   7   4      154.74      144.45      5.55 o 
   0   7   4        2.47        5.51      3.95 o 
   1   7   4      118.55      155.02      4.56 o 
   2   7   4      305.27      296.84      9.29 o 
   3   7   4        6.27        9.63      5.32 o 
   4   7   4      723.95      647.50     11.89 o 
   5   7   4      240.93      235.19      5.45 o 
   6   7   4       48.04       50.71      2.76 o 
   7   7   4      331.28      324.17     22.45 o 
  -9   8   4      223.95      235.46      5.59 o 
  -8   8   4        0.04        0.73      2.63 o 
  -7   8   4      802.49      910.26     55.37 o 
  -6   8   4      171.36      144.98      5.15 o 
  -5   8   4      199.28      162.08      5.45 o 
  -4   8   4      297.96      322.38      5.60 o 
  -3   8   4       54.21       56.85      3.95 o 
  -2   8   4        4.69        5.31      2.87 o 
  -1   8   4       95.22       99.77      4.54 o 
   0   8   4     1326.51     1318.86     12.39 o 
   1   8   4     1072.32     1015.39     24.71 o 
   2   8   4        0.05        3.52      3.44 o 
   3   8   4      173.06      151.86      7.20 o 
   4   8   4      768.36      762.44     43.33 o 
   5   8   4      148.13      144.48      4.03 o 
   6   8   4       26.20       33.65      3.81 o 
  -8   9   4       74.68       86.90      5.00 o 
  -7   9   4        7.31       15.18      3.50 o 
  -6   9   4        0.74        2.40      3.82 o 
  -5   9   4      304.52      294.46      8.58 o 
  -4   9   4       22.27       12.70      3.01 o 
  -3   9   4      219.36      201.47      5.50 o 
  -2   9   4       40.99       51.79      4.43 o 
  -1   9   4     1558.52     1549.49    116.93 o 
   0   9   4      912.50      878.16     52.65 o 
   1   9   4       28.25       27.21      5.95 o 
   2   9   4       17.04       15.68      5.80 o 
   3   9   4       18.82       20.94      5.17 o 
   4   9   4       41.46       33.32      4.81 o 
   5   9   4        0.00        5.62      3.69 o 
  -8  10   4       88.20       97.09      3.67 o 
  -7  10   4       34.58       36.98      4.50 o 
  -6  10   4       44.37       35.62      5.64 o 
  -5  10   4      256.16      253.55      5.66 o 
  -4  10   4        8.30       13.80      3.16 o 
  -3  10   4        7.95       15.01      3.95 o 
  -2  10   4      440.95      439.69     12.77 o 
  -1  10   4      133.57      154.22     12.28 o 
   0  10   4      254.52      258.17      9.59 o 
   1  10   4       14.85       38.01      4.85 o 
   2  10   4      423.23      443.23      9.55 o 
   3  10   4      166.52      190.43      6.67 o 
   4  10   4        4.63        5.13      3.72 o 
  -6  11   4        5.04       -0.63      3.68 o 
  -5  11   4       27.37       33.00      2.95 o 
  -4  11   4       49.47       59.46      3.57 o 
  -3  11   4       26.53       29.23      3.61 o 
  -2  11   4        1.25        4.77      5.37 o 
  -1  11   4       42.67       42.07      5.86 o 
   0  11   4      230.74      217.97      5.62 o 
   1  11   4       16.71       15.63      3.06 o 
   2  11   4        6.72        5.23      3.91 o 
   3  11   4        1.74        8.12      3.19 o 
  -5  12   4       47.11       38.63      3.40 o 
  -4  12   4       11.42       17.75      2.62 o 
  -3  12   4       36.22       43.60      5.67 o 
  -2  12   4        7.07        7.63      2.82 o 
  -1  12   4       75.75       82.38      4.76 o 
   0  12   4      404.84      448.00      7.31 o 
   1  12   4      106.57      132.94      3.92 o 
   1 -13   5      113.70      150.60      5.09 o 
   2 -13   5      454.12      506.60     22.72 o 
   3 -13   5       52.21      220.05     90.73 o 
   4 -13   5       10.81       16.02      2.51 o 
  -2 -12   5       51.63       74.32      4.78 o 
  -1 -12   5      510.74      544.55      9.44 o 
   0 -12   5        4.55      105.09      9.19 o 
   1 -12   5       39.29       91.18     23.53 o 
   2 -12   5       12.35       57.74     13.37 o 
   3 -12   5       12.45       15.41      4.95 o 
   4 -12   5       19.54       14.55      4.80 o 
   5 -12   5       85.78       84.49      3.11 o 
   6 -12   5       51.54       41.56      3.75 o 
  -3 -11   5       19.30       35.75      4.89 o 
  -2 -11   5       84.21       91.90      6.25 o 
  -1 -11   5      103.60      113.36     10.70 o 
   0 -11   5       17.86       53.66     10.17 o 
   1 -11   5     1173.28     1105.68     11.17 o 
   2 -11   5      227.22      241.65     22.58 o 
   3 -11   5       27.65       20.72      6.07 o 
   4 -11   5       94.52       84.87      4.77 o 
   5 -11   5       39.43       39.06      5.72 o 
   6 -11   5      187.85      211.07      3.95 o 
   7 -11   5        1.77        4.68      3.60 o 
  -4 -10   5       63.22       73.92      5.41 o 
  -3 -10   5       80.11       92.38      6.56 o 
  -2 -10   5     1078.18      962.51     15.21 o 
  -1 -10   5       81.81       99.82     18.45 o 
   0 -10   5      259.19      260.40      9.01 o 
   1 -10   5     1070.55      924.80     50.47 o 
   2 -10   5        6.26       13.47      4.56 o 
   3 -10   5      667.05      633.14     11.58 o 
   4 -10   5      511.52      462.95      7.60 o 
   5 -10   5      266.80      292.21     12.30 o 
   6 -10   5       65.68       68.58      4.29 o 
   7 -10   5      132.59      155.90      6.93 o 
   8 -10   5       36.16       41.57      4.01 o 
  -6  -9   5        0.12       10.71      3.53 o 
  -5  -9   5       56.17       61.68      3.24 o 
  -4  -9   5        0.01        0.64      3.49 o 
  -3  -9   5       44.64       45.77      6.48 o 
  -2  -9   5      674.60      565.85     38.19 o 
  -1  -9   5       13.15       41.24     13.92 o 
   0  -9   5      830.45      739.40     24.18 o 
   1  -9   5     3203.33     2820.91     16.73 o 
   2  -9   5      549.11      617.52     52.76 o 
   3  -9   5       45.98       38.02      4.15 o 
   4  -9   5        9.40        2.30      4.02 o 
   5  -9   5        5.89        9.24      3.90 o 
   6  -9   5        0.93        0.17      2.70 o 
   7  -9   5      113.69      106.86      4.47 o 
   8  -9   5       41.06       36.93      4.90 o 
  -6  -8   5        8.24       40.28      5.01 o 
  -5  -8   5       24.56       43.21      8.65 o 
  -4  -8   5       19.64       41.40     12.83 o 
  -3  -8   5      310.98      308.73     10.98 o 
  -2  -8   5        0.01        4.79      4.39 o 
  -1  -8   5        0.01        4.33      3.81 o 
   0  -8   5     1329.02     1213.44     47.20 o 
   1  -8   5      207.63      177.70      4.42 o 
   2  -8   5      591.33      575.34      7.11 o 
   3  -8   5       64.03       56.67      4.67 o 
   4  -8   5     2401.19     2251.46     20.53 o 
   5  -8   5      409.50      415.57     10.49 o 
   6  -8   5       42.04       34.90      4.28 o 
   7  -8   5        3.78        5.35      3.76 o 
   8  -8   5        1.51        2.99      3.35 o 
   9  -8   5        6.02        7.53      3.82 o 
  -7  -7   5      114.96      198.83      6.02 o 
  -6  -7   5        0.08        0.38      5.56 o 
  -5  -7   5        0.07        1.58      3.89 o 
  -4  -7   5       17.89       26.62      3.98 o 
  -3  -7   5        0.86        0.14      3.10 o 
  -2  -7   5       55.26       45.44      7.30 o 
  -1  -7   5      243.15      216.87      5.42 o 
   0  -7   5     1608.18     1535.93     42.22 o 
   1  -7   5      525.44      471.13      6.31 o 
   2  -7   5      322.90      278.55      5.01 o 
   3  -7   5       87.33      105.64      3.10 o 
   4  -7   5       67.71       64.05      6.13 o 
   5  -7   5       66.62       65.14      4.93 o 
   6  -7   5       35.43       41.86      4.42 o 
   7  -7   5      141.74      132.63      9.95 o 
   8  -7   5        8.27        9.07      3.94 o 
   9  -7   5        1.72        1.05      4.38 o 
  -8  -6   5      416.30      581.98      7.33 o 
  -7  -6   5      130.30      172.68      7.05 o 
  -6  -6   5      158.60      267.80     33.67 o 
  -5  -6   5      939.43      952.68     52.82 o 
  -4  -6   5        0.36        1.27      2.38 o 
  -3  -6   5      394.70      362.43     12.75 o 
  -2  -6   5        0.71        8.50      2.56 o 
  -1  -6   5      105.38      114.74      3.25 o 
   0  -6   5      226.83      241.04      3.74 o 
   1  -6   5       22.72       22.37      2.59 o 
   2  -6   5      289.76      293.07      4.70 o 
   3  -6   5      957.94      976.61      7.59 o 
   4  -6   5      591.53      638.96      6.50 o 
   5  -6   5       29.36       23.30      2.69 o 
   6  -6   5     2009.79     2026.65     13.42 o 
   7  -6   5       79.57       75.90      3.80 o 
   8  -6   5        0.03        7.89      3.08 o 
   9  -6   5      267.14      257.04      4.76 o 
  10  -6   5       84.35       97.55      3.71 o 
  -8  -5   5       38.72       64.22      5.10 o 
  -7  -5   5       73.26      125.38     13.14 o 
  -6  -5   5       14.68       15.08      3.81 o 
  -5  -5   5     1435.58     1320.86     40.24 o 
  -4  -5   5       23.17       18.35      2.83 o 
  -3  -5   5      273.67      334.46     17.59 o 
  -2  -5   5       29.97       27.70      2.46 o 
  -1  -5   5       57.06       68.11      2.91 o 
   0  -5   5      292.41      238.16      3.46 o 
   1  -5   5      931.97      856.50      6.62 o 
   2  -5   5     7954.29     7835.71     19.13 o 
   3  -5   5       16.95       13.07      2.38 o 
   4  -5   5      597.57      583.07      5.48 o 
   5  -5   5     2955.75     2799.39     13.32 o 
   6  -5   5        2.19        3.19      2.36 o 
   7  -5   5      139.17      121.54      4.16 o 
   8  -5   5      891.25      862.72     10.97 o 
   9  -5   5       86.97       89.43      4.06 o 
  10  -5   5        5.24        2.11      1.96 o 
  -9  -4   5       98.91      111.92      4.17 o 
  -8  -4   5      220.86      223.66     10.18 o 
  -7  -4   5       13.53       52.36      4.48 o 
  -6  -4   5       78.07       74.25      5.11 o 
  -5  -4   5      481.98      463.83     26.96 o 
  -4  -4   5       29.78       21.63      6.09 o 
  -3  -4   5      626.59      661.71     58.55 o 
  -2  -4   5       50.87       49.09      2.44 o 
  -1  -4   5      667.87      727.96      6.23 o 
   0  -4   5      443.13      407.92      8.51 o 
   1  -4   5      828.86      821.97      6.76 o 
   2  -4   5     5926.01     5547.52     12.47 o 
   3  -4   5      749.91      788.98      5.11 o 
   4  -4   5      430.54      409.21      4.23 o 
   5  -4   5      202.20      206.06      3.46 o 
   6  -4   5      310.11      317.78      5.50 o 
   7  -4   5      241.28      211.35      5.15 o 
   8  -4   5      420.99      412.38     11.25 o 
   9  -4   5       54.70       61.12      3.95 o 
  10  -4   5        4.84        4.20      3.58 o 
  -9  -3   5      283.92      314.18     15.12 o 
  -8  -3   5       81.86      105.17      3.60 o 
  -7  -3   5      141.66      139.56      9.34 o 
  -6  -3   5     1083.50     1068.29     23.62 o 
  -5  -3   5        0.22        5.44      5.68 o 
  -4  -3   5        0.01        3.77      2.84 o 
  -3  -3   5       97.67      124.31      3.68 o 
  -2  -3   5        1.06       11.29      1.88 o 
  -1  -3   5     2183.01     2424.90     10.26 o 
   0  -3   5     2826.16     2885.08      8.05 o 
   1  -3   5      219.22      209.91      2.06 o 
   2  -3   5     1131.09     1071.63     13.15 o 
   3  -3   5     1315.43     1301.07      5.51 o 
   4  -3   5     1059.80      987.48      5.15 o 
   5  -3   5       74.26       74.42      3.18 o 
   6  -3   5       19.34       13.83      2.12 o 
   7  -3   5        1.49        5.32      2.54 o 
   8  -3   5      548.61      540.43      8.04 o 
   9  -3   5        8.38        0.54      4.99 o 
  10  -3   5      291.64      267.31     22.18 o 
  -9  -2   5       51.36       61.16      4.95 o 
  -8  -2   5      119.78      124.67      4.74 o 
  -7  -2   5      146.54      137.69      4.36 o 
  -6  -2   5       12.21       22.16      2.51 o 
  -5  -2   5       49.23       52.06      5.93 o 
  -4  -2   5      695.71      694.07     26.20 o 
  -3  -2   5     2131.05     2254.20     29.56 o 
  -2  -2   5     1762.24     2077.10     35.88 o 
  -1  -2   5    11307.93    10529.07     92.41 o 
   0  -2   5     1126.96     1141.82      4.85 o 
   1  -2   5    12889.99    12646.70    224.20 o 
   2  -2   5      862.33      788.10      4.65 o 
   3  -2   5       22.79       36.70      1.89 o 
   4  -2   5     1665.69     1857.21     13.42 o 
   5  -2   5      533.24      429.84      7.86 o 
   6  -2   5      224.76      222.48      3.20 o 
   7  -2   5       24.25       32.39      3.52 o 
   8  -2   5       38.16       23.83      3.19 o 
   9  -2   5       52.72       43.02      3.53 o 
  10  -2   5      131.96      128.87      4.83 o 
 -10  -1   5        6.08       25.52      3.41 o 
  -9  -1   5        6.03       15.48      9.91 o 
  -8  -1   5        5.93       30.12      4.37 o 
  -7  -1   5      236.66      213.48      6.87 o 
  -6  -1   5      135.80      135.06      4.16 o 
  -5  -1   5       75.29       81.11      3.70 o 
  -4  -1   5        8.26       17.49      2.71 o 
  -3  -1   5       63.32      112.91      3.44 o 
  -2  -1   5     1127.33     1207.12      7.03 o 
  -1  -1   5     1897.56     1961.56      5.78 o 
   0  -1   5        5.35        9.60      1.74 o 
   1  -1   5       10.48       27.40      1.20 o 
   2  -1   5     3144.33     2839.57     31.59 o 
   3  -1   5      133.25       98.60      4.00 o 
   4  -1   5     2395.33     2193.59     14.81 o 
   5  -1   5      276.65      247.03      4.85 o 
   6  -1   5      110.21      120.37      3.00 o 
   7  -1   5       53.71       46.98      3.34 o 
   8  -1   5       63.51       62.28      3.37 o 
   9  -1   5       71.42       58.91      5.70 o 
  10  -1   5        5.74        3.07      3.47 o 
 -10   0   5      134.67      156.97      4.68 o 
  -9   0   5      200.69      179.47      3.68 o 
  -8   0   5      140.79      114.06      3.82 o 
  -7   0   5       23.48       12.31      2.80 o 
  -6   0   5      325.76      308.78      3.88 o 
  -5   0   5      177.23      197.77      6.04 o 
  -4   0   5     3635.56     4138.37     17.95 o 
  -3   0   5      122.87      104.89     12.52 o 
  -2   0   5      788.39      663.82     14.26 o 
  -1   0   5      750.51      727.42     15.72 o 
   0   0   5     8662.32     8610.53    527.94 o 
   1   0   5      223.53      245.90      2.91 o 
   2   0   5     3100.07     2931.57     14.64 o 
   3   0   5     2485.68     2600.96     14.53 o 
   4   0   5      605.28      688.64     13.24 o 
   5   0   5      212.76      243.71      4.81 o 
   6   0   5      412.52      364.17      6.77 o 
   7   0   5       29.66       20.37      3.74 o 
   8   0   5        0.54       -0.20      3.57 o 
   9   0   5      111.69      110.61      5.76 o 
  10   0   5       27.36       22.44      3.20 o 
 -10   1   5       10.64       26.06      3.54 o 
  -9   1   5       48.99       37.81      3.18 o 
  -8   1   5       85.84       79.93      5.72 o 
  -7   1   5      200.19      175.74      3.63 o 
  -6   1   5        1.36       -0.85      3.77 o 
  -5   1   5      486.14      571.16      9.15 o 
  -4   1   5     1506.37     1624.78     66.84 o 
  -3   1   5       18.41        9.74      1.26 o 
  -2   1   5      181.76      166.95      1.39 o 
  -1   1   5      155.52      170.81      1.32 o 
   0   1   5     2864.75     2993.98      9.15 o 
   1   1   5    28386.62    28769.35    154.99 o 
   2   1   5     4865.20     4820.31     37.65 o 
   3   1   5      624.36      590.16      5.41 o 
   4   1   5      238.06      251.21      4.43 o 
   5   1   5      504.02      546.61     10.02 o 
   6   1   5       17.05       23.34      3.31 o 
   7   1   5      460.76      392.27      6.83 o 
   8   1   5      127.53      117.89      4.76 o 
   9   1   5        0.01        5.65      4.12 o 
 -10   2   5      306.23      323.30      4.27 o 
  -9   2   5       87.22      125.34      4.35 o 
  -8   2   5        6.08       49.47      4.59 o 
  -7   2   5        0.01        0.08      2.48 o 
  -6   2   5      266.59      232.42     11.30 o 
  -5   2   5      171.93      172.49      5.05 o 
  -4   2   5     1281.18     1191.90     12.05 o 
  -3   2   5      862.24      884.15      8.18 o 
  -2   2   5       10.16        4.77      1.16 o 
  -1   2   5       50.13       54.04      1.37 o 
   0   2   5      333.26      347.39      4.99 o 
   1   2   5      312.82      267.30      3.61 o 
   2   2   5     2344.39     2357.87     10.98 o 
   3   2   5      433.56      378.59      4.88 o 
   4   2   5       99.08      105.08      2.90 o 
   5   2   5        2.23       11.64      3.34 o 
   6   2   5     1524.58     1449.98     27.72 o 
   7   2   5       37.06       43.40      4.08 o 
   8   2   5        1.31        6.13      4.57 o 
   9   2   5      120.17      103.09      3.56 o 
 -10   3   5        9.47        8.94      3.78 o 
  -9   3   5       69.35       78.98      3.54 o 
  -8   3   5      335.94      326.96     15.42 o 
  -7   3   5      772.69      740.21     11.91 o 
  -6   3   5     1004.37     1076.49      7.70 o 
  -5   3   5       12.37       26.69      6.44 o 
  -4   3   5        4.66        5.22      1.51 o 
  -3   3   5      255.99      219.06      3.02 o 
  -2   3   5      106.89      166.99      6.59 o 
  -1   3   5      555.94      545.21      4.43 o 
   0   3   5       28.81       49.99      3.23 o 
   1   3   5       91.30      111.45      3.33 o 
   2   3   5     1495.63     1419.34      9.32 o 
   3   3   5      592.47      617.09      6.52 o 
   4   3   5       76.30       63.00      2.68 o 
   5   3   5      658.19      615.84      7.65 o 
   6   3   5     2416.77     2264.64     14.03 o 
   7   3   5      168.57      170.38     10.54 o 
   8   3   5       20.29       16.36      3.20 o 
   9   3   5       55.57       44.51      3.33 o 
 -10   4   5      112.05      112.75      4.62 o 
  -9   4   5      428.14      436.21      6.48 o 
  -8   4   5       53.01       50.37      3.76 o 
  -7   4   5      452.52      441.27      7.32 o 
  -6   4   5      284.33      266.25      4.69 o 
  -5   4   5        8.96       11.18      3.17 o 
  -4   4   5      517.24      537.56     11.90 o 
  -3   4   5       15.90       16.27      1.19 o 
  -2   4   5     8274.79     8468.93     26.40 o 
  -1   4   5     1711.36     1722.98      9.10 o 
   0   4   5        0.85       10.52      2.40 o 
   1   4   5       75.22       87.35      3.10 o 
   2   4   5     4121.84     4542.81     23.12 o 
   3   4   5      352.43      395.75      5.92 o 
   4   4   5       47.08       42.31      2.75 o 
   5   4   5      164.08      162.96      5.06 o 
   6   4   5     1771.65     1693.34     40.56 o 
   7   4   5       91.86       87.16      6.12 o 
   8   4   5       53.98       38.15      3.80 o 
 -10   5   5       42.67       44.67      3.64 o 
  -9   5   5        7.99       13.63      3.43 o 
  -8   5   5       12.57       17.96      4.15 o 
  -7   5   5      202.87      203.77      6.39 o 
  -6   5   5      654.65      627.77      6.68 o 
  -5   5   5       83.32       74.26      3.78 o 
  -4   5   5        9.27        9.64      3.16 o 
  -3   5   5      360.90      447.89     14.96 o 
  -2   5   5     1844.20     2087.45     20.44 o 
  -1   5   5      174.91      163.18      5.51 o 
   0   5   5        0.78        6.76      2.15 o 
   1   5   5      160.11      159.69      5.04 o 
   2   5   5       87.27      106.33      4.86 o 
   3   5   5      971.87     1005.51     12.62 o 
   4   5   5        0.64        4.49      4.40 o 
   5   5   5       18.64       12.85      3.52 o 
   6   5   5       21.95       16.31      3.50 o 
   7   5   5      115.15      128.92      4.52 o 
   8   5   5        1.68        5.25      2.52 o 
  -9   6   5        0.21        4.05      2.92 o 
  -8   6   5      255.31      285.76      6.09 o 
  -7   6   5       23.53       33.81      3.47 o 
  -6   6   5      472.82      448.65      5.82 o 
  -5   6   5       50.23       40.58      2.98 o 
  -4   6   5       88.76       85.70      5.05 o 
  -3   6   5       28.90       30.10      3.60 o 
  -2   6   5      193.23      160.60      4.80 o 
  -1   6   5       53.45       50.25      3.64 o 
   0   6   5       10.61       18.96      4.59 o 
   1   6   5       16.85       18.27      3.86 o 
   2   6   5      629.15      661.46      7.48 o 
   3   6   5      246.38      283.06      8.19 o 
   4   6   5      162.34      151.22      7.14 o 
   5   6   5      390.61      379.92      6.73 o 
   6   6   5      630.35      586.89      7.33 o 
   7   6   5        0.09        4.87      3.22 o 
  -9   7   5      101.14      109.10      3.35 o 
  -8   7   5        1.36        4.60      3.07 o 
  -7   7   5      153.60      125.84      3.98 o 
  -6   7   5        4.64        1.01      3.23 o 
  -5   7   5       15.76       21.52      2.99 o 
  -4   7   5       17.47       20.23      2.48 o 
  -3   7   5        6.19        7.57      3.50 o 
  -1   7   5      508.70      527.14      9.06 o 
   0   7   5        2.45        3.27      4.66 o 
   1   7   5       10.95       15.20      3.24 o 
   2   7   5      616.12      658.94     14.47 o 
   3   7   5      189.13      162.94      7.34 o 
   4   7   5       75.45       74.60      6.11 o 
   5   7   5       21.83       22.43      3.58 o 
   6   7   5      179.63      192.58      4.91 o 
   7   7   5       54.75       51.70      3.52 o 
  -9   8   5        1.64        5.41      3.19 o 
  -8   8   5       18.35       21.02      4.58 o 
  -7   8   5        8.92       22.87      4.23 o 
  -6   8   5      349.25      340.85      7.21 o 
  -5   8   5        0.05        2.23      3.00 o 
  -4   8   5        2.17        9.65      2.51 o 
  -3   8   5      241.15      216.36      5.59 o 
  -2   8   5       36.79       32.28      3.84 o 
  -1   8   5       47.79       36.99      4.28 o 
   0   8   5      662.60      686.21     10.97 o 
   1   8   5      557.56      506.93      7.37 o 
   2   8   5      596.00      617.06      9.93 o 
   3   8   5       14.90       10.25      4.84 o 
   4   8   5      842.47      726.19     27.85 o 
   5   8   5      555.93      538.57     15.18 o 
   6   8   5      122.78      134.50      4.95 o 
  -8   9   5       17.81       35.58      4.15 o 
  -7   9   5      436.25      473.95     30.99 o 
  -6   9   5       82.09       81.92      4.35 o 
  -5   9   5      112.22       68.59      4.38 o 
  -4   9   5       94.92       61.64      3.29 o 
  -3   9   5      143.97      150.21      8.24 o 
  -2   9   5       21.43       28.86      3.93 o 
  -1   9   5      963.15      897.01     18.78 o 
   0   9   5      351.34      362.86      6.26 o 
   1   9   5      461.37      460.83      5.65 o 
   2   9   5       68.81       63.64      3.81 o 
   3   9   5      488.41      462.80      6.38 o 
   4   9   5      100.19      110.30      5.65 o 
   5   9   5      419.83      466.64      7.19 o 
  -7  10   5       72.89       64.15      4.31 o 
  -6  10   5      153.07      140.34     10.27 o 
  -5  10   5     1005.61      933.86      8.78 o 
  -4  10   5     1142.56     1058.13      7.75 o 
  -3  10   5      292.67      269.79      5.76 o 
  -2  10   5      426.45      425.03     22.18 o 
  -1  10   5      175.40      160.92      7.86 o 
   0  10   5     2188.58     2129.99    128.78 o 
   1  10   5     2542.34     2497.09    103.70 o 
   2  10   5        0.17       -1.07      4.56 o 
   3  10   5      175.97      197.88      6.38 o 
   4  10   5      191.37      206.34      5.56 o 
  -6  11   5       92.67      102.05      4.27 o 
  -5  11   5       26.46       42.47      2.86 o 
  -4  11   5       55.24       55.30      2.82 o 
  -3  11   5       84.29       84.01      3.93 o 
  -2  11   5      486.04      494.01      6.42 o 
  -1  11   5        6.78        8.91      5.16 o 
   0  11   5      327.02      353.51     21.86 o 
   1  11   5        2.51        7.69      2.72 o 
   2  11   5      210.03      215.79      5.79 o 
   3  11   5        2.65        0.25      2.91 o 
  -4  12   5        0.83       -1.98      2.56 o 
  -3  12   5       31.34       32.18      7.67 o 
  -2  12   5      567.95      539.14     16.53 o 
  -1  12   5      468.74      461.87     12.85 o 
   0  12   5      102.77      109.67      4.42 o 
   1 -13   6        2.62       11.32      4.16 o 
   2 -13   6        1.58       15.78      3.64 o 
   3 -13   6      351.96      396.55      4.32 o 
   4 -13   6        0.14        0.97      2.90 o 
  -2 -12   6        0.83        9.44      4.06 o 
  -1 -12   6      399.75      441.30      8.84 o 
   0 -12   6      343.71      368.49      4.95 o 
   1 -12   6      205.65      222.67      7.52 o 
   2 -12   6      424.72      419.74      8.77 o 
   3 -12   6       25.92       19.29      5.13 o 
   4 -12   6        0.64        2.48      4.31 o 
   5 -12   6       27.12       27.17      2.60 o 
   6 -12   6        1.21        0.58      3.18 o 
  -3 -11   6      171.34      156.35      6.62 o 
  -2 -11   6       23.14       27.36      5.44 o 
  -1 -11   6      377.25      358.21      9.77 o 
   0 -11   6      202.27      180.13     20.93 o 
   1 -11   6       80.09       88.86      5.79 o 
   2 -11   6      463.84      425.37     24.89 o 
   3 -11   6       39.35       41.17      5.05 o 
   4 -11   6       70.65       87.55      6.72 o 
   5 -11   6      177.59      198.10     14.28 o 
   6 -11   6       38.67       43.65      2.23 o 
   7 -11   6        0.16        4.56      3.54 o 
  -4 -10   6        0.35        6.49      4.25 o 
  -3 -10   6       29.25       33.28      5.69 o 
  -2 -10   6      169.34      166.86      8.09 o 
  -1 -10   6      419.86      348.62     22.52 o 
   0 -10   6      156.95      129.54     14.35 o 
   1 -10   6      209.40      195.06      6.46 o 
   2 -10   6      134.90      113.48      5.66 o 
   3 -10   6      121.14      114.37      5.39 o 
   4 -10   6      644.46      597.86     10.11 o 
   5 -10   6       72.20       80.83      4.34 o 
   6 -10   6       37.99       30.79      2.52 o 
   7 -10   6      159.82      169.94      4.30 o 
   8 -10   6       13.45       19.77      3.55 o 
  -6  -9   6       47.62       53.98      3.71 o 
  -5  -9   6       53.63       53.43      3.29 o 
  -4  -9   6       53.11       56.74      3.93 o 
  -3  -9   6       95.60      108.71      4.87 o 
  -2  -9   6        0.77        4.80      4.11 o 
  -1  -9   6        0.22        1.82      4.16 o 
   0  -9   6      256.28      251.95      6.01 o 
   1  -9   6       11.61       20.76      4.20 o 
   2  -9   6      383.21      428.65      7.30 o 
   3  -9   6        0.48        1.87      3.69 o 
   4  -9   6        1.77        8.68      3.89 o 
   5  -9   6       69.35       73.95      7.02 o 
   6  -9   6      108.92       96.13      4.27 o 
   7  -9   6      171.97      181.38      4.90 o 
   8  -9   6        0.24        0.61      4.35 o 
  -7  -8   6      319.37      450.30      5.99 o 
  -6  -8   6        4.18       10.07      4.81 o 
  -5  -8   6       48.42       45.02      9.31 o 
  -4  -8   6      456.88      439.41     12.93 o 
  -3  -8   6       20.14       13.84      3.84 o 
  -2  -8   6       13.98        3.89      5.05 o 
  -1  -8   6      445.04      412.93      9.93 o 
   0  -8   6       16.32       12.70      3.01 o 
   1  -8   6      119.12       99.95      3.57 o 
   2  -8   6        1.72       10.43      2.83 o 
   3  -8   6      962.82      969.71      7.61 o 
   4  -8   6      152.05      168.03      7.86 o 
   5  -8   6      605.70      568.82     11.71 o 
   6  -8   6      142.02      142.43      5.28 o 
   7  -8   6      104.19       92.77      6.74 o 
   8  -8   6        3.32       -1.50      3.48 o 
   9  -8   6       13.88       16.48      3.58 o 
  -7  -7   6        7.53       21.73      4.79 o 
  -6  -7   6        4.79        3.87      4.91 o 
  -5  -7   6      183.40      186.79     12.70 o 
  -4  -7   6      734.96      670.67     23.82 o 
  -3  -7   6      138.92      101.92      4.29 o 
  -2  -7   6      319.32      314.18      5.54 o 
  -1  -7   6       74.74       57.75      3.27 o 
   0  -7   6      502.74      464.05      6.45 o 
   1  -7   6     1599.88     1477.89     10.45 o 
   2  -7   6       55.39       44.66      5.13 o 
   3  -7   6      437.62      403.56      4.88 o 
   4  -7   6       94.68       80.00      3.82 o 
   5  -7   6      385.45      388.95      6.57 o 
   6  -7   6        8.15       19.65      3.20 o 
   7  -7   6      488.90      452.87      5.86 o 
   8  -7   6      217.00      205.01      4.02 o 
   9  -7   6       39.98       37.88      4.68 o 
  -8  -6   6      147.65      235.52      6.04 o 
  -7  -6   6      316.67      326.57      8.04 o 
  -6  -6   6      105.88      108.19      7.23 o 
  -5  -6   6      561.57      536.51     18.01 o 
  -4  -6   6        0.73        1.58      2.52 o 
  -3  -6   6        0.00        0.84      3.04 o 
  -2  -6   6      436.60      423.02      5.19 o 
  -1  -6   6        9.37       10.28      2.48 o 
   0  -6   6      262.61      306.03      4.47 o 
   1  -6   6      549.26      600.97     33.37 o 
   2  -6   6      220.34      194.10      7.18 o 
   3  -6   6     1591.50     1605.85      9.79 o 
   4  -6   6      227.58      255.47      3.95 o 
   5  -6   6       10.89       17.79      2.72 o 
   6  -6   6     7541.72     7185.23     35.58 o 
   7  -6   6      139.71      125.90      4.12 o 
   8  -6   6      360.82      370.09      5.34 o 
   9  -6   6       35.43       42.94      3.40 o 
  -8  -5   6      110.17      136.82      5.47 o 
  -7  -5   6       18.05       25.37      4.05 o 
  -6  -5   6       20.15       19.11      3.65 o 
  -5  -5   6       75.77       87.51      4.49 o 
  -4  -5   6       17.97       18.37      3.06 o 
  -3  -5   6      169.23      159.82      9.01 o 
  -2  -5   6     1182.46     1149.05      9.17 o 
  -1  -5   6      684.68      684.13      5.83 o 
   0  -5   6     2240.09     2067.46     12.35 o 
   1  -5   6      823.25      752.84     24.40 o 
   2  -5   6     2618.10     2488.54     11.35 o 
   3  -5   6      663.73      635.14      6.32 o 
   4  -5   6      189.42      229.43      4.32 o 
   5  -5   6     2335.10     2187.60     18.34 o 
   6  -5   6      144.41      135.46      3.38 o 
   7  -5   6       73.77       71.22      3.81 o 
   8  -5   6        0.69        4.38      3.12 o 
   9  -5   6      823.42      798.28     30.64 o 
  10  -5   6       16.70        9.62      2.86 o 
  -8  -4   6        0.13       16.63      3.27 o 
  -7  -4   6      417.21      396.83      7.79 o 
  -6  -4   6       28.61       26.05      3.47 o 
  -5  -4   6      331.11      283.65      6.88 o 
  -4  -4   6      405.63      388.55     10.14 o 
  -3  -4   6       32.47       14.23      2.59 o 
  -2  -4   6     1165.94     1204.96     18.38 o 
  -1  -4   6     6306.51     6221.90     26.02 o 
   0  -4   6     3522.84     3284.93     11.55 o 
   1  -4   6     7516.46     6749.39     12.18 o 
   2  -4   6     1375.99     1261.59      5.52 o 
   3  -4   6      333.93      331.42      4.41 o 
   4  -4   6      798.62      757.96      5.45 o 
   5  -4   6      303.95      352.64      6.89 o 
   6  -4   6       13.02       11.55      2.38 o 
   7  -4   6        7.11        3.67      2.28 o 
   8  -4   6       78.19       75.56      6.52 o 
   9  -4   6       45.79       36.58      5.30 o 
  10  -4   6       86.98       65.41      5.39 o 
  -9  -3   6        9.28       26.58      2.89 o 
  -8  -3   6      171.07      169.71     16.76 o 
  -7  -3   6       56.01       54.58      4.17 o 
  -6  -3   6      656.41      610.89     20.59 o 
  -5  -3   6     1256.47     1200.53     25.32 o 
  -4  -3   6      109.52       93.81      6.40 o 
  -3  -3   6      227.16      298.46     31.34 o 
  -2  -3   6      136.24      105.69      3.18 o 
  -1  -3   6       22.86       33.88      1.57 o 
   0  -3   6     1357.42     1325.01      6.95 o 
   1  -3   6     2030.77     2041.53      8.27 o 
   2  -3   6      928.77      880.49      5.99 o 
   3  -3   6      290.23      357.71      4.62 o 
   4  -3   6     1320.95     1298.29      7.32 o 
   5  -3   6      237.23      253.37     10.13 o 
   6  -3   6      579.15      539.53      6.06 o 
   7  -3   6      386.90      368.26      5.19 o 
   8  -3   6      903.56      830.40      9.39 o 
   9  -3   6      127.81      152.67      6.63 o 
  10  -3   6       72.72       67.59      4.05 o 
  -9  -2   6      187.77      232.13      4.25 o 
  -8  -2   6        0.99        3.08      3.57 o 
  -7  -2   6      126.19       98.08      4.50 o 
  -6  -2   6      238.06      240.97      4.02 o 
  -5  -2   6     1014.83     1033.94     19.23 o 
  -4  -2   6      153.55      176.52      4.37 o 
  -3  -2   6        1.81        5.47      1.54 o 
  -2  -2   6     5012.31     4815.57     13.30 o 
  -1  -2   6      630.51      609.50      6.51 o 
   0  -2   6     1100.81     1140.41      7.54 o 
   1  -2   6     2124.62     2142.14      7.88 o 
   2  -2   6      756.15      730.50      3.96 o 
   3  -2   6     7021.27     6662.95     17.11 o 
   4  -2   6     1091.12     1010.34     10.62 o 
   5  -2   6      509.65      575.78      9.17 o 
   6  -2   6      268.80      267.79      3.42 o 
   7  -2   6       20.72       32.10      2.82 o 
   8  -2   6      246.95      206.95      6.05 o 
   9  -2   6       75.00       78.12      3.79 o 
  10  -2   6       39.35       32.48      3.68 o 
 -10  -1   6       37.83       26.03      3.15 o 
  -9  -1   6        0.27        5.01      4.04 o 
  -8  -1   6      652.57      627.64     13.01 o 
  -7  -1   6      119.61      111.94      3.97 o 
  -6  -1   6       78.86       72.71      2.95 o 
  -5  -1   6      113.94      137.35      4.14 o 
  -4  -1   6     3337.89     3473.67    105.53 o 
  -3  -1   6     1737.34     1446.42     26.92 o 
  -2  -1   6     1314.18     1318.40      7.99 o 
  -1  -1   6       35.86       39.35      0.98 o 
   0  -1   6    18328.89    17488.21    162.56 o 
   1  -1   6    39601.69    37481.28    173.18 o 
   2  -1   6       49.06       79.31      2.16 o 
   3  -1   6      372.58      366.16      6.11 o 
   4  -1   6     2558.87     2563.66     16.28 o 
   5  -1   6       71.65       94.79      3.69 o 
   6  -1   6       56.62       50.41      4.20 o 
   7  -1   6        0.79        2.37      2.97 o 
   8  -1   6       28.62       19.89      2.94 o 
   9  -1   6       29.90       27.54      5.00 o 
  10  -1   6        3.87       10.53      3.33 o 
 -10   0   6       35.35       39.21      3.53 o 
  -9   0   6        2.39       14.00      2.69 o 
  -8   0   6       18.91       14.43      3.05 o 
  -7   0   6       34.47       26.12      3.51 o 
  -6   0   6       14.60       11.58      2.48 o 
  -5   0   6       11.44       22.56      3.60 o 
  -4   0   6      566.52      593.58      7.72 o 
  -3   0   6     1108.84     1120.24      7.61 o 
  -2   0   6        5.14       13.98      1.24 o 
  -1   0   6    16029.26    16065.43     63.86 o 
   0   0   6    11837.11    11047.59     78.90 o 
   1   0   6    44335.01    43000.23    178.09 o 
   2   0   6       72.05       79.26      2.91 o 
   3   0   6      168.33      221.92      5.37 o 
   4   0   6      895.02      870.56     16.87 o 
   5   0   6      149.15      147.07      6.43 o 
   6   0   6      402.89      402.86      8.01 o 
   7   0   6        2.84        4.17      3.55 o 
   8   0   6      114.90      102.27      5.31 o 
   9   0   6       36.51       31.00      4.74 o 
 -10   1   6       52.57       44.61      3.53 o 
  -9   1   6      354.20      316.62      6.66 o 
  -8   1   6      213.47      202.63      4.38 o 
  -7   1   6        0.00        0.08      2.15 o 
  -6   1   6       46.20       33.86      2.32 o 
  -5   1   6      852.65      801.09     14.60 o 
  -4   1   6     3453.37     3777.96     12.77 o 
  -3   1   6       16.59        6.12      1.36 o 
  -2   1   6       18.57       19.06      0.96 o 
  -1   1   6     7829.87     7885.19     18.98 o 
   0   1   6     1370.06     1395.23      7.00 o 
   1   1   6      743.79      765.57      6.14 o 
   2   1   6     1151.94     1064.04      7.05 o 
   3   1   6       77.09       53.76      2.59 o 
   4   1   6      352.46      293.69     12.87 o 
   5   1   6      183.44      183.98      4.53 o 
   6   1   6      426.03      376.41     14.64 o 
   7   1   6      152.68      146.12     10.13 o 
   8   1   6       69.57       60.70      4.22 o 
   9   1   6      284.74      269.04      6.45 o 
 -10   2   6       13.92       29.37      3.14 o 
  -9   2   6      293.10      272.04      6.29 o 
  -8   2   6       38.18       31.97      2.50 o 
  -7   2   6      778.66      738.91     14.11 o 
  -6   2   6      175.94      170.06      4.51 o 
  -5   2   6      461.37      389.79     18.38 o 
  -4   2   6      315.47      293.38      5.78 o 
  -3   2   6       43.56       39.37      1.48 o 
  -2   2   6     1420.26     1498.29      4.11 o 
  -1   2   6       70.80       87.32      6.13 o 
   0   2   6      525.21      466.75      4.36 o 
   1   2   6       62.46       43.82      3.11 o 
   2   2   6       35.85       33.07      2.05 o 
   3   2   6     1708.12     1724.18      9.25 o 
   4   2   6      718.81      665.20     10.48 o 
   5   2   6      119.76      105.94      5.64 o 
   6   2   6      750.42      647.98      8.23 o 
   7   2   6      775.72      714.00     10.99 o 
   8   2   6        4.29        1.43      3.14 o 
   9   2   6        0.68        3.18      3.20 o 
 -10   3   6       22.98       22.88      3.78 o 
  -9   3   6      222.48      265.74      6.77 o 
  -8   3   6      448.62      415.74     12.35 o 
  -7   3   6      161.55      163.99      4.37 o 
  -6   3   6      167.08      175.60      5.24 o 
  -5   3   6       99.10      115.17      4.53 o 
  -4   3   6      716.68      614.72      9.24 o 
  -3   3   6      201.40      181.39      4.60 o 
  -2   3   6      704.91      621.10      5.54 o 
  -1   3   6       81.85       96.20      2.77 o 
   0   3   6     2245.37     2325.39     45.28 o 
   1   3   6     2483.50     2498.69     37.33 o 
   2   3   6      190.90      189.62      3.23 o 
   3   3   6       98.39       88.60      3.03 o 
   4   3   6        0.01        4.66      2.53 o 
   5   3   6      388.80      391.02      9.07 o 
   6   3   6     1232.73     1255.43     10.40 o 
   7   3   6      416.27      403.60      6.60 o 
   8   3   6      456.46      456.33     10.26 o 
 -10   4   6       16.48       23.05      3.74 o 
  -9   4   6       35.32       42.74      3.77 o 
  -8   4   6      209.90      201.98      6.74 o 
  -7   4   6       11.42       10.17      3.25 o 
  -6   4   6       11.09       10.26      2.67 o 
  -5   4   6      118.94      113.62      4.82 o 
  -4   4   6        0.27        4.33      2.33 o 
  -3   4   6      127.63      135.28      2.37 o 
  -2   4   6      634.50      568.43     11.83 o 
  -1   4   6      269.53      233.43      7.48 o 
   0   4   6      437.54      445.28      5.01 o 
   1   4   6      403.84      389.90     29.17 o 
   2   4   6      268.31      382.10      7.17 o 
   3   4   6      605.04      704.38     10.20 o 
   4   4   6      235.86      217.88      5.63 o 
   5   4   6       36.93       26.91      5.17 o 
   6   4   6      791.86      703.90     18.24 o 
   7   4   6        3.23        6.71      3.16 o 
   8   4   6        9.14        7.10      2.95 o 
 -10   5   6        5.54        5.04      2.97 o 
  -9   5   6       12.95       10.07      3.13 o 
  -8   5   6      243.54      230.52      4.52 o 
  -7   5   6     1452.57     1405.10     23.08 o 
  -6   5   6      820.68      793.28      8.37 o 
  -5   5   6     1371.72     1408.34     14.81 o 
  -4   5   6       23.57       24.82      2.60 o 
  -3   5   6      329.50      325.11     13.71 o 
  -2   5   6      527.41      530.30     11.89 o 
  -1   5   6      574.34      549.54      9.73 o 
   0   5   6      144.48      156.28      7.81 o 
   1   5   6        7.35       10.40      2.42 o 
   2   5   6       89.66       67.39      3.31 o 
   3   5   6       36.71       34.64      3.96 o 
   4   5   6        0.12       -0.61      4.73 o 
   5   5   6        0.04       -1.08      3.42 o 
   6   5   6      400.72      378.94      7.49 o 
   7   5   6       43.85       42.08      5.89 o 
   8   5   6       88.09       73.56      3.42 o 
  -9   6   6       24.79       30.99      3.13 o 
  -8   6   6        4.15        2.72      2.94 o 
  -7   6   6      580.82      535.91      7.90 o 
  -6   6   6      457.51      488.38      5.89 o 
  -5   6   6      156.36      145.26      3.79 o 
  -4   6   6       39.05       34.87      3.19 o 
  -3   6   6       13.03       20.79      3.13 o 
  -2   6   6      144.96      138.11      4.67 o 
  -1   6   6      277.01      261.06      5.39 o 
   0   6   6       14.67       21.08      2.88 o 
   1   6   6      116.39      120.33      5.78 o 
   2   6   6      348.78      383.49      9.00 o 
   3   6   6      107.71      105.24      6.36 o 
   4   6   6      485.36      461.08     10.28 o 
   5   6   6      296.45      260.04      5.94 o 
   6   6   6      107.08      112.21      4.28 o 
   7   6   6        2.40        2.80      2.08 o 
  -9   7   6       15.86       14.00      2.40 o 
  -8   7   6       48.22       40.21      3.30 o 
  -7   7   6      249.98      225.52      4.46 o 
  -6   7   6       27.55       16.89      3.23 o 
  -5   7   6      132.61      112.46      3.67 o 
  -4   7   6        0.17       -0.13      2.33 o 
  -3   7   6       13.28       15.86      2.96 o 
  -2   7   6       42.21       40.06      3.26 o 
  -1   7   6      152.89      136.99      5.70 o 
   0   7   6       80.37       75.08      4.93 o 
   1   7   6       96.35      120.19     10.84 o 
   2   7   6       26.49       20.39      3.64 o 
   3   7   6      268.76      240.52      8.30 o 
   4   7   6       29.68       20.88      5.39 o 
   5   7   6       34.20       35.21      3.63 o 
   6   7   6       11.96       11.97      2.30 o 
   7   7   6       25.89       26.90      3.04 o 
  -9   8   6       59.95       59.33      3.39 o 
  -8   8   6       22.17       33.30      5.21 o 
  -7   8   6      113.56      107.45      4.33 o 
  -6   8   6       51.24       54.05      4.80 o 
  -5   8   6       57.05       37.82      3.22 o 
  -4   8   6       23.03       31.50      4.68 o 
  -3   8   6      161.70      158.34      6.31 o 
  -2   8   6      537.87      519.41      8.95 o 
  -1   8   6      539.21      474.15     29.80 o 
   0   8   6     2671.01     2759.04     49.85 o 
   1   8   6      109.66      107.25      4.70 o 
   2   8   6       92.92       90.36      4.21 o 
   3   8   6      149.34      153.46      7.10 o 
   4   8   6        9.27       12.49      3.38 o 
   5   8   6        1.36        2.86      2.16 o 
   6   8   6        2.65        5.11      1.96 o 
  -8   9   6        1.80        5.98      3.41 o 
  -7   9   6      192.56      228.05     10.86 o 
  -6   9   6      636.48      664.90      7.43 o 
  -5   9   6       36.56       47.82      3.15 o 
  -4   9   6      128.09      105.27      6.05 o 
  -3   9   6      133.46      117.77      3.78 o 
  -2   9   6        0.05       -0.09      3.46 o 
  -1   9   6      206.04      197.66      5.77 o 
   0   9   6     2875.37     2639.72     63.17 o 
   1   9   6      424.13      402.32      5.44 o 
   2   9   6      257.83      260.83     16.16 o 
   3   9   6      148.54      161.47      6.67 o 
   4   9   6        0.19        8.20      2.57 o 
   5   9   6       82.03       91.63      4.21 o 
  -7  10   6       35.57       20.91      3.68 o 
  -6  10   6      164.19      189.80      7.40 o 
  -5  10   6        2.14        5.12      2.59 o 
  -4  10   6      187.75      173.03      4.06 o 
  -3  10   6       31.35       31.78      3.09 o 
  -2  10   6      305.14      306.34      6.75 o 
  -1  10   6       61.05       54.87     12.17 o 
   0  10   6       28.00       27.85      3.17 o 
   1  10   6      376.55      367.15      5.96 o 
   2  10   6        5.63        9.41      4.09 o 
   3  10   6      136.85      127.41      5.38 o 
   4  10   6        1.60        9.99      3.13 o 
  -6  11   6      236.40      215.11      4.67 o 
  -5  11   6       18.28       16.57      2.27 o 
  -4  11   6       10.83       15.57      2.44 o 
  -3  11   6       15.55       12.35      3.04 o 
  -2  11   6        0.99        4.55      3.15 o 
  -1  11   6       95.61      106.98      6.09 o 
   0  11   6       22.66       25.26      5.42 o 
   1  11   6      123.10      132.51      5.45 o 
   2  11   6      190.97      188.13      5.24 o 
  -4  12   6       26.06       19.29      3.16 o 
  -3  12   6        4.23        2.16      3.37 o 
  -2  12   6        6.39        8.74      4.12 o 
  -1  12   6      396.32      429.97      7.17 o 
   0  12   6        8.07        7.16      3.04 o 
   1 -13   7      250.20      314.15      6.02 o 
   2 -13   7       30.01       25.31      5.11 o 
   3 -13   7      140.01      137.93      3.02 o 
   4 -13   7        9.21        8.18      2.24 o 
  -2 -12   7       36.08       38.89      4.51 o 
  -1 -12   7      101.09      111.00      5.86 o 
   0 -12   7       54.94       59.63      3.10 o 
   1 -12   7      379.08      364.73      5.35 o 
   2 -12   7        2.71        9.47      3.49 o 
   3 -12   7        0.65        2.74      2.83 o 
   4 -12   7       21.60       22.20      2.97 o 
   5 -12   7       28.45       29.01      2.43 o 
  -3 -11   7      147.49      165.55      6.38 o 
  -2 -11   7        8.23        9.30      5.43 o 
  -1 -11   7        0.12        1.85      5.83 o 
   0 -11   7      477.40      422.06     10.97 o 
   1 -11   7      100.48       70.26      5.29 o 
   2 -11   7      319.20      312.43     12.32 o 
   3 -11   7       80.08       86.92      4.81 o 
   4 -11   7       11.35        4.78      5.57 o 
   5 -11   7      107.57       90.48      2.93 o 
   6 -11   7       50.23       34.84      2.09 o 
   7 -11   7        7.18        3.92      3.22 o 
  -4 -10   7       19.10       12.20      4.35 o 
  -3 -10   7        0.00       -0.04      5.36 o 
  -2 -10   7       12.48       10.39      5.86 o 
  -1 -10   7        0.27        2.73      4.41 o 
   0 -10   7      354.81      300.04     34.80 o 
   1 -10   7       21.85       16.95      3.35 o 
   2 -10   7       62.79       64.38      7.22 o 
   3 -10   7        5.74        7.62      3.96 o 
   4 -10   7       46.00       40.35      6.62 o 
   5 -10   7       12.81       25.44      2.85 o 
   6 -10   7        0.56        6.68      2.35 o 
   7 -10   7        0.90        1.47      2.98 o 
  -6  -9   7       11.24       23.74      3.24 o 
  -5  -9   7      156.69      148.55      5.22 o 
  -4  -9   7       27.41       19.93      3.47 o 
  -3  -9   7      444.00      405.09      6.52 o 
  -2  -9   7      117.83      101.57      7.39 o 
  -1  -9   7      889.85      688.02     40.31 o 
   0  -9   7     3178.89     2732.40     20.44 o 
   1  -9   7        6.02        8.50      4.07 o 
   2  -9   7      121.38       88.65      3.99 o 
   3  -9   7       10.76       10.84      3.89 o 
   4  -9   7      481.77      468.38     16.18 o 
   5  -9   7      153.69      125.80      7.56 o 
   6  -9   7      107.38      114.10      3.48 o 
   7  -9   7      301.06      323.46      5.82 o 
   8  -9   7        0.52        2.40      4.12 o 
  -7  -8   7       94.25      120.63      4.15 o 
  -6  -8   7      128.94      111.45      5.51 o 
  -5  -8   7        5.36        8.22      3.33 o 
  -4  -8   7      693.18      645.27     32.90 o 
  -3  -8   7       52.50       40.04      5.46 o 
  -2  -8   7        0.51        0.99      2.78 o 
  -1  -8   7     1779.87     1483.42     11.84 o 
   0  -8   7       45.55       31.41      3.21 o 
   1  -8   7      132.62      101.61      3.71 o 
   2  -8   7      845.68      740.63     10.71 o 
   3  -8   7      288.06      266.20      5.78 o 
   4  -8   7      369.96      363.95      9.74 o 
   5  -8   7      574.11      519.74     11.01 o 
   6  -8   7       28.96       23.72      4.37 o 
   7  -8   7      502.05      508.45     14.72 o 
   8  -8   7       73.64       81.03      6.88 o 
  -7  -7   7       35.92       31.87      4.46 o 
  -6  -7   7        1.76       15.07      5.45 o 
  -5  -7   7      160.35      156.84      7.10 o 
  -4  -7   7     1137.65      984.46     27.29 o 
  -3  -7   7      151.14      127.43      4.67 o 
  -2  -7   7        0.49        0.60      2.68 o 
  -1  -7   7       97.05       99.61      3.15 o 
   0  -7   7       98.62      100.34      3.89 o 
   1  -7   7     2372.52     2119.42     14.01 o 
   2  -7   7      565.71      512.67     14.70 o 
   3  -7   7       31.71       31.32      3.03 o 
   4  -7   7      122.51      111.16      4.35 o 
   5  -7   7        9.18        5.73      2.72 o 
   6  -7   7     1125.58     1061.78     10.04 o 
   7  -7   7      386.05      339.19      5.42 o 
   8  -7   7       22.18       17.73      2.84 o 
   9  -7   7        3.27       -2.62      4.03 o 
  -8  -6   7       18.29       24.70      4.06 o 
  -7  -6   7       20.93       36.83      4.97 o 
  -6  -6   7       27.98       22.49      5.72 o 
  -5  -6   7       80.43       76.01      6.48 o 
  -4  -6   7       19.25       16.80      5.43 o 
  -3  -6   7       93.42       82.87      3.82 o 
  -2  -6   7      243.18      210.27      5.14 o 
  -1  -6   7        9.31       16.55      2.99 o 
   0  -6   7      239.78      258.63      4.84 o 
   1  -6   7     2477.21     2302.31     39.53 o 
   2  -6   7      143.87      124.82      3.97 o 
   3  -6   7       11.58        6.32      2.31 o 
   4  -6   7      291.67      283.99      4.97 o 
   5  -6   7      334.20      314.07      4.68 o 
   6  -6   7      360.67      354.48      6.81 o 
   7  -6   7      198.08      191.68      5.73 o 
   8  -6   7       44.01       48.71      3.36 o 
   9  -6   7      180.71      181.87      6.29 o 
  -8  -5   7       81.10       90.86      4.65 o 
  -7  -5   7      269.14      245.98      5.27 o 
  -6  -5   7       45.77       48.18      4.07 o 
  -5  -5   7      475.03      389.75     30.51 o 
  -4  -5   7      131.83      121.10      4.98 o 
  -3  -5   7      201.55      225.90      6.66 o 
  -2  -5   7     4093.09     4335.39    102.09 o 
  -1  -5   7        0.01        2.62      2.21 o 
   0  -5   7       28.38       42.09      3.14 o 
   1  -5   7      273.33      255.83      4.54 o 
   2  -5   7     2174.85     2159.95     10.98 o 
   3  -5   7      430.21      445.77      7.01 o 
   4  -5   7     3772.40     3494.22     15.20 o 
   5  -5   7     1924.99     1800.27     11.37 o 
   6  -5   7      231.18      239.61      3.97 o 
   7  -5   7      448.81      427.55      5.31 o 
   8  -5   7        4.61        1.40      3.19 o 
   9  -5   7      342.93      339.82      8.18 o 
  -8  -4   7        5.16        7.44      3.03 o 
  -7  -4   7       83.76       87.06      4.25 o 
  -6  -4   7       19.06       19.16      3.81 o 
  -5  -4   7     1030.56      905.10     64.36 o 
  -4  -4   7      159.67      145.47      7.78 o 
  -3  -4   7      547.60      536.90     12.59 o 
  -2  -4   7     1705.68     1691.96      8.11 o 
  -1  -4   7      330.97      331.27      3.37 o 
   0  -4   7      130.48       97.34      3.19 o 
   1  -4   7     2897.92     2951.97     29.11 o 
   2  -4   7     2813.57     2640.85     11.42 o 
   3  -4   7     1169.44     1082.52     16.34 o 
   4  -4   7      429.86      396.65      4.48 o 
   5  -4   7      240.70      262.77      4.92 o 
   6  -4   7        5.98        8.07      2.37 o 
   7  -4   7      368.44      338.06      7.75 o 
   8  -4   7      113.20      119.75      5.04 o 
   9  -4   7      177.61      174.51      6.65 o 
  10  -4   7        4.27        7.02      2.99 o 
  -9  -3   7       13.52       10.43      3.64 o 
  -8  -3   7       14.94       18.42      3.33 o 
  -7  -3   7      418.17      414.48     15.52 o 
  -6  -3   7      133.17       92.46      4.59 o 
  -5  -3   7       54.89       57.54      5.96 o 
  -4  -3   7      979.96      911.03     13.05 o 
  -3  -3   7      430.64      346.28     15.16 o 
  -2  -3   7     4025.10     3870.27    122.68 o 
  -1  -3   7     1063.54     1034.20      6.17 o 
   0  -3   7     1125.36     1019.81     12.71 o 
   1  -3   7     1023.06     1002.01     56.50 o 
   2  -3   7      159.11      157.54      2.27 o 
   3  -3   7      195.26      192.75      3.52 o 
   4  -3   7     1551.16     1515.74      9.75 o 
   5  -3   7      130.48      138.09      4.00 o 
   6  -3   7      463.22      464.48      8.71 o 
   7  -3   7      894.30      812.56      6.32 o 
   8  -3   7       43.59       40.41      3.29 o 
   9  -3   7      505.51      447.68      9.09 o 
  10  -3   7      275.86      274.39      5.46 o 
  -9  -2   7      199.78      197.94     14.79 o 
  -8  -2   7        2.53        3.33      3.87 o 
  -7  -2   7      154.09      134.50      3.74 o 
  -6  -2   7        0.21        3.17      3.27 o 
  -5  -2   7      222.92      237.84      5.83 o 
  -4  -2   7      464.98      422.31      6.00 o 
  -3  -2   7      134.35      150.31      7.30 o 
  -2  -2   7     2677.24     2792.04     41.83 o 
  -1  -2   7       39.33       47.06      1.81 o 
   0  -2   7      484.25      563.12      4.19 o 
   1  -2   7      525.38      432.68      5.27 o 
   2  -2   7      143.50      144.92      2.61 o 
   3  -2   7     4630.51     4390.36     14.59 o 
   4  -2   7        1.82        7.29      3.99 o 
   5  -2   7      450.95      408.23      8.45 o 
   6  -2   7      312.53      291.27      3.31 o 
   7  -2   7      970.96      851.08     12.31 o 
   8  -2   7      364.99      309.28      5.89 o 
   9  -2   7        3.70        5.32      4.78 o 
  10  -2   7       23.13       23.04      3.36 o 
  -9  -1   7      120.59      137.76      4.03 o 
  -8  -1   7      130.84      133.81      7.02 o 
  -7  -1   7       34.41       35.88      3.77 o 
  -6  -1   7       63.02       51.82      2.87 o 
  -5  -1   7     2519.44     2501.94     13.42 o 
  -4  -1   7        0.97        5.07      2.48 o 
  -3  -1   7     1197.07     1328.73      9.44 o 
  -2  -1   7      298.95      305.16      3.26 o 
  -1  -1   7     6242.22     5773.68      9.41 o 
   0  -1   7    17006.61    15933.61    126.21 o 
   1  -1   7     5886.77     5665.07     49.02 o 
   2  -1   7      969.62     1015.32      6.71 o 
   3  -1   7     2655.09     2695.03     15.40 o 
   4  -1   7     1380.36     1291.15     12.13 o 
   5  -1   7     1627.45     1637.05     30.65 o 
   6  -1   7       10.27       11.21      2.35 o 
   7  -1   7       60.71       56.41      4.28 o 
   8  -1   7       28.69       26.95      2.96 o 
   9  -1   7        3.35        6.94      4.43 o 
  10  -1   7      178.85      166.48      4.22 o 
 -10   0   7       22.74       24.33      3.07 o 
  -9   0   7       21.37       31.71      4.23 o 
  -8   0   7       12.15        8.09      3.47 o 
  -7   0   7        8.12        6.36      3.36 o 
  -6   0   7        1.52        3.05      2.43 o 
  -5   0   7        3.02        5.55      2.38 o 
  -4   0   7      161.38      129.87      3.47 o 
  -3   0   7     2164.07     2208.94     48.29 o 
  -2   0   7      696.32      614.87      4.34 o 
  -1   0   7     7711.38     7370.85      8.41 o 
   1   0   7     5749.23     5859.88     77.68 o 
   2   0   7     2841.77     2889.09     25.14 o 
   3   0   7      639.27      690.98      8.50 o 
   4   0   7     2926.21     2786.88     12.86 o 
   5   0   7       50.19       51.75      3.34 o 
   6   0   7      482.17      421.82      6.74 o 
   7   0   7        0.18        5.63      3.53 o 
   8   0   7      454.52      401.94      6.92 o 
   9   0   7      155.40      143.43      5.73 o 
 -10   1   7        7.28        6.11      2.82 o 
  -9   1   7        4.42        8.98      4.13 o 
  -8   1   7      219.87      172.39      4.20 o 
  -7   1   7      174.26      165.33      3.26 o 
  -6   1   7      452.44      507.87      5.30 o 
  -5   1   7       54.22       59.98      3.31 o 
  -4   1   7     3170.79     3343.98     17.09 o 
  -3   1   7      125.10      122.06      3.75 o 
  -2   1   7     3505.71     3463.64      6.86 o 
  -1   1   7     2597.99     2501.00      7.62 o 
   0   1   7       23.32       34.10      3.70 o 
   1   1   7     9488.26     9696.09     40.22 o 
   2   1   7     1114.54     1038.67      5.33 o 
   3   1   7      168.13      179.32      8.32 o 
   4   1   7      698.28      678.70      7.97 o 
   5   1   7      364.90      307.54      7.59 o 
   6   1   7      613.92      548.36      7.71 o 
   7   1   7       39.99       29.88      3.98 o 
   8   1   7      483.51      463.04     11.23 o 
   9   1   7       29.61       25.25      3.83 o 
 -10   2   7        3.88        5.65      2.55 o 
  -9   2   7      108.55       86.49      3.85 o 
  -8   2   7      123.75      122.10      3.36 o 
  -7   2   7      408.43      438.09      4.97 o 
  -6   2   7      264.09      238.19      5.53 o 
  -5   2   7      206.46      187.74      5.86 o 
  -4   2   7      281.90      204.32      3.68 o 
  -3   2   7     1963.01     1977.57     10.46 o 
  -2   2   7       30.66       27.27      1.02 o 
  -1   2   7      833.44      705.38     10.21 o 
   0   2   7       30.55       37.71      1.63 o 
   1   2   7     3148.06     3013.87     36.07 o 
   2   2   7      203.56      202.77      2.85 o 
   3   2   7     3026.01     3127.49     19.53 o 
   4   2   7        0.19        1.82      2.37 o 
   5   2   7      120.23      107.26      8.33 o 
   6   2   7      190.11      198.39      9.50 o 
   7   2   7      613.32      546.97     21.51 o 
   8   2   7       22.71       19.57      3.50 o 
   9   2   7      139.31      118.28     12.09 o 
  -9   3   7      123.90      109.33     10.92 o 
  -8   3   7      147.04      152.09      4.43 o 
  -7   3   7        1.83        0.92      2.78 o 
  -6   3   7     1203.31     1153.39      8.72 o 
  -5   3   7     1175.44     1216.69     12.42 o 
  -4   3   7      518.47      532.50      5.60 o 
  -3   3   7     1705.35     1690.10     14.82 o 
  -2   3   7      831.94      834.92      6.30 o 
  -1   3   7       32.73       57.61      2.42 o 
   0   3   7       40.70       43.15      3.10 o 
   1   3   7     2667.57     2469.27     27.35 o 
   2   3   7     2509.44     2578.16      9.93 o 
   3   3   7      114.76      136.82      4.31 o 
   4   3   7      446.97      412.75      8.94 o 
   5   3   7      336.51      356.06     10.12 o 
   6   3   7      356.96      335.42      8.80 o 
   7   3   7      177.54      164.39      4.66 o 
   8   3   7       61.30       57.65      5.32 o 
 -10   4   7        0.06        4.20      3.27 o 
  -9   4   7        6.71        7.91      2.76 o 
  -8   4   7        4.45        9.68      3.02 o 
  -7   4   7      240.34      213.42      4.54 o 
  -6   4   7     1329.46     1310.90     19.92 o 
  -5   4   7       38.07       38.09      4.05 o 
  -4   4   7      305.12      341.28      4.81 o 
  -3   4   7     1304.81     1259.06     10.90 o 
  -2   4   7     2653.40     2697.13     11.27 o 
  -1   4   7     1332.72     1236.25     31.42 o 
   0   4   7      493.41      445.82      7.89 o 
   1   4   7     3410.19     3475.97    243.43 o 
   2   4   7       65.47       77.68      3.18 o 
   3   4   7        3.13       28.37      4.70 o 
   4   4   7       35.90       32.34      4.54 o 
   5   4   7       57.76       49.68      5.82 o 
   6   4   7      126.60      102.87      4.82 o 
   7   4   7      218.87      212.83      4.91 o 
   8   4   7        2.90        3.19      2.81 o 
  -9   5   7       28.96       28.63      3.21 o 
  -8   5   7      249.06      243.42      6.52 o 
  -7   5   7        6.32       25.22      4.04 o 
  -6   5   7     3940.04     3824.00     36.51 o 
  -5   5   7       18.10       30.14      6.35 o 
  -4   5   7      158.12      168.17      3.86 o 
  -3   5   7      141.66      132.87      3.31 o 
  -2   5   7     4880.30     4753.69    126.81 o 
  -1   5   7       31.67       35.70      3.57 o 
   0   5   7      721.54      675.48     15.60 o 
   1   5   7      793.79      799.74     51.11 o 
   2   5   7     1873.04     2083.40     38.59 o 
   3   5   7       19.07       15.49      3.64 o 
   4   5   7       20.36        9.79      4.95 o 
   5   5   7       18.97       10.64      3.89 o 
   6   5   7       20.85       23.62      3.59 o 
   7   5   7      466.01      478.65      7.54 o 
   8   5   7       26.39       22.09      2.38 o 
  -9   6   7        2.52       -0.34      2.64 o 
  -8   6   7       13.85        7.72      2.72 o 
  -7   6   7      674.88      702.27      9.64 o 
  -6   6   7     1194.15     1215.26     13.37 o 
  -5   6   7      437.70      379.20      6.51 o 
  -4   6   7       66.83       73.55      5.44 o 
  -3   6   7      364.53      350.63      6.78 o 
  -2   6   7       38.17       19.65      4.41 o 
  -1   6   7      357.62      375.47      6.78 o 
   0   6   7      193.47      177.59      4.31 o 
   1   6   7        0.20        1.08      3.79 o 
   2   6   7      158.64      157.08      5.03 o 
   3   6   7       13.37       14.43      5.09 o 
   4   6   7      122.44      109.20      6.87 o 
   5   6   7      145.15      138.18      4.90 o 
   6   6   7       38.74       41.45      4.99 o 
   7   6   7      164.87      173.70      3.37 o 
  -9   7   7       29.78       25.21      3.59 o 
  -8   7   7       63.27       71.57      2.95 o 
  -7   7   7       99.90      106.50      3.69 o 
  -6   7   7      102.39       75.92      3.67 o 
  -5   7   7      620.68      591.16      9.64 o 
  -4   7   7       35.39       29.80      2.62 o 
  -3   7   7        0.38       -0.77      2.92 o 
  -2   7   7        0.97       -0.99      2.84 o 
  -1   7   7       13.41       12.53      3.40 o 
   0   7   7      164.95      169.60      8.47 o 
   1   7   7      717.74      731.11     10.58 o 
   2   7   7      139.28      145.69      4.95 o 
   3   7   7      110.37      113.45      6.56 o 
   4   7   7        6.95        7.86      4.95 o 
   5   7   7       68.04       55.16      5.71 o 
   6   7   7       19.32       19.21      2.25 o 
  -8   8   7        3.14        3.20      2.50 o 
  -7   8   7      333.78      324.23      5.51 o 
  -6   8   7       82.03       69.32      3.55 o 
  -5   8   7       57.86       37.60      3.19 o 
  -4   8   7      131.60      132.87      3.77 o 
  -3   8   7        5.71        4.11      3.44 o 
  -2   8   7       43.50       47.67      4.13 o 
  -1   8   7      997.68      904.21     28.19 o 
   0   8   7       12.78       15.98      4.34 o 
   1   8   7      626.07      581.30      7.84 o 
   2   8   7        3.23        4.64      3.42 o 
   3   8   7       20.22       14.44      5.20 o 
   4   8   7      126.48      136.68      4.43 o 
   5   8   7       28.48       29.98      2.32 o 
   6   8   7       42.34       29.22      2.84 o 
  -8   9   7      184.41      168.15      4.41 o 
  -7   9   7      216.20      247.56     15.88 o 
  -6   9   7      259.19      223.57      5.40 o 
  -5   9   7       85.11       57.28      3.85 o 
  -4   9   7      327.06      282.80      5.31 o 
  -3   9   7      234.21      221.91      5.83 o 
  -2   9   7        0.47        0.90      3.70 o 
  -1   9   7     2802.11     2538.33     57.70 o 
   0   9   7      681.96      702.05      8.97 o 
   1   9   7      132.85      140.28      5.71 o 
   2   9   7      219.18      208.85      5.14 o 
   3   9   7        1.31       -0.76      4.54 o 
   4   9   7      571.94      579.66      5.49 o 
   5   9   7        0.37        2.92      2.79 o 
  -6  10   7       13.76        7.89      2.85 o 
  -5  10   7       25.91       26.13      3.32 o 
  -4  10   7       27.86       18.76      2.91 o 
  -3  10   7       57.79       54.95      3.14 o 
  -2  10   7        8.56        7.18      3.58 o 
  -1  10   7      141.97      136.23     10.02 o 
   0  10   7        1.28        4.16      2.81 o 
   1  10   7       30.73       37.51      2.81 o 
   2  10   7      113.69      117.42      5.37 o 
   3  10   7       42.44       40.33      4.21 o 
   4  10   7      172.52      182.97      4.35 o 
  -5  11   7      271.96      308.60      9.23 o 
  -4  11   7      177.28      167.69      4.06 o 
  -3  11   7        0.28       -3.01      4.59 o 
  -2  11   7        3.69        5.78      4.86 o 
  -1  11   7       27.74       21.53      4.71 o 
   0  11   7       35.14       31.43      4.17 o 
   1  11   7      707.86      697.41     31.93 o 
   2  11   7       87.52       84.14      3.82 o 
  -4  12   7        5.00        3.93      2.58 o 
  -3  12   7      100.26      100.77      4.28 o 
  -2  12   7      298.75      290.85      6.10 o 
  -1  12   7        7.34       10.71      3.60 o 
   0  12   7       85.56       80.91      3.45 o 
   1 -13   8       47.08       36.95      3.75 o 
   2 -13   8      192.86      244.15      8.45 o 
   3 -13   8       45.73       48.10      2.91 o 
  -2 -12   8       76.60       64.08      4.38 o 
  -1 -12   8       48.48       43.79      5.17 o 
   0 -12   8      138.49      135.93      3.42 o 
   1 -12   8       19.39       32.18      4.51 o 
   2 -12   8       28.68       22.77      2.58 o 
   3 -12   8      203.22      215.88     22.02 o 
   4 -12   8      133.81      151.38     10.13 o 
   5 -12   8       13.07       17.28      2.25 o 
  -3 -11   8        4.69        6.05      4.23 o 
  -2 -11   8      106.23      102.85      6.39 o 
  -1 -11   8        6.02       10.38      5.73 o 
   0 -11   8       69.63       80.99      4.06 o 
   1 -11   8       26.27       19.24      6.57 o 
   2 -11   8       49.02       45.65      6.32 o 
   3 -11   8      963.48     1082.54     13.98 o 
   4 -11   8       54.10       47.27      2.89 o 
   5 -11   8        0.87        2.08      2.25 o 
   6 -11   8        8.99        3.37      1.78 o 
  -4 -10   8        0.25        0.66      4.06 o 
  -3 -10   8        5.67        5.28      5.51 o 
  -2 -10   8       95.40       79.80      7.09 o 
  -1 -10   8       37.32       30.64      6.52 o 
   0 -10   8      115.49      107.30     15.54 o 
   1 -10   8      157.36      154.44      4.47 o 
   2 -10   8      201.95      165.11     12.32 o 
   3 -10   8        0.03        6.00      4.08 o 
   4 -10   8      351.38      375.42      9.92 o 
   5 -10   8      181.30      136.60      5.81 o 
   6 -10   8      112.69       80.17      2.87 o 
   7 -10   8       61.30       51.79      3.51 o 
  -5  -9   8      289.36      300.59      6.61 o 
  -4  -9   8        4.41        3.21      3.32 o 
  -3  -9   8      850.35      807.06      8.44 o 
  -2  -9   8       33.82       17.42      6.27 o 
  -1  -9   8        9.70       20.27      6.16 o 
   0  -9   8     6071.49     5108.85     85.72 o 
   1  -9   8      316.66      261.42      7.62 o 
   2  -9   8      688.91      672.62      8.53 o 
   3  -9   8       24.87       34.36      3.47 o 
   4  -9   8        6.21        1.02      6.11 o 
   5  -9   8      252.82      246.37     18.35 o 
   6  -9   8        7.82        6.18      2.53 o 
   7  -9   8       67.42       60.61      3.92 o 
   8  -9   8       24.66       24.33      3.95 o 
  -6  -8   8       13.52       11.09      4.01 o 
  -5  -8   8      168.96      132.23      6.46 o 
  -4  -8   8      373.02      346.23     11.14 o 
  -3  -8   8       19.22       19.48      3.84 o 
  -2  -8   8      352.68      291.54     10.46 o 
  -1  -8   8      122.44      105.70      4.71 o 
   0  -8   8       12.60       17.03      3.71 o 
   1  -8   8       12.67        9.48      2.91 o 
   2  -8   8        0.01        0.93      2.86 o 
   3  -8   8      988.89      949.11     18.76 o 
   4  -8   8       98.48      107.42      6.59 o 
   5  -8   8       12.94       20.48      2.69 o 
   6  -8   8      254.60      237.35      7.16 o 
   7  -8   8      658.89      698.55     20.31 o 
   8  -8   8       42.43       53.71      4.08 o 
  -7  -7   8      109.07      143.88      5.27 o 
  -6  -7   8      827.29      818.70     11.01 o 
  -5  -7   8      148.87      133.79      6.55 o 
  -4  -7   8       10.04        9.72      3.46 o 
  -3  -7   8      136.33      120.00      5.71 o 
  -2  -7   8       20.87       19.78      3.86 o 
  -1  -7   8        3.88        4.09      2.73 o 
   0  -7   8      335.04      317.08     14.76 o 
   1  -7   8        0.30        5.61      3.17 o 
   2  -7   8      481.84      449.19      6.51 o 
   3  -7   8       13.98        6.01      2.75 o 
   4  -7   8      198.89      203.71      4.95 o 
   5  -7   8       39.98       45.29      2.56 o 
   6  -7   8       56.20       53.05      3.55 o 
   7  -7   8      125.14      127.71      4.08 o 
   8  -7   8      241.12      210.22      5.72 o 
  -8  -6   8        8.12        6.21      3.36 o 
  -7  -6   8      126.59      136.42      6.19 o 
  -6  -6   8      937.85      922.06     12.21 o 
  -5  -6   8     1116.65      968.72     12.59 o 
  -4  -6   8       59.31       46.21      3.83 o 
  -3  -6   8      145.82      104.33      4.18 o 
  -2  -6   8       97.78       73.03      4.25 o 
  -1  -6   8      401.95      388.43      4.98 o 
   0  -6   8      450.51      471.20      8.45 o 
   1  -6   8      155.20      133.75      3.97 o 
   2  -6   8       21.25       25.62      3.06 o 
   3  -6   8       13.22       20.50      2.38 o 
   4  -6   8        1.94        2.04      2.75 o 
   5  -6   8     1910.70     1696.88     39.32 o 
   6  -6   8        4.24       13.21      2.59 o 
   7  -6   8      821.31      734.56      7.23 o 
   8  -6   8      368.72      356.02      6.82 o 
   9  -6   8        7.01        5.94      2.69 o 
  -8  -5   8       15.97       26.74      8.70 o 
  -7  -5   8      799.76      739.69     10.83 o 
  -6  -5   8      223.88      205.82      5.16 o 
  -5  -5   8      494.62      429.10     23.06 o 
  -4  -5   8       31.14       23.79      3.41 o 
  -3  -5   8      113.87       94.33      4.40 o 
  -2  -5   8      231.53      253.02      3.55 o 
  -1  -5   8     2148.05     2164.64     11.93 o 
   0  -5   8      147.93      162.66      4.04 o 
   1  -5   8      256.97      290.97      6.16 o 
   2  -5   8     4170.99     4012.29     15.30 o 
   3  -5   8      213.28      207.55      7.52 o 
   4  -5   8      577.60      605.26      6.97 o 
   5  -5   8      739.06      646.68      7.37 o 
   6  -5   8      358.06      311.33      4.44 o 
   7  -5   8       29.04       31.63      2.43 o 
   8  -5   8       17.19       13.71      3.14 o 
   9  -5   8        1.18        5.78      4.32 o 
  -8  -4   8      153.08      151.91      4.17 o 
  -7  -4   8      832.57      789.25     32.58 o 
  -6  -4   8     1117.98     1052.67     14.39 o 
  -5  -4   8      687.36      651.03     63.54 o 
  -4  -4   8      160.47      146.65      6.55 o 
  -3  -4   8      408.81      398.96      6.26 o 
  -2  -4   8     1675.04     1606.74      9.49 o 
  -1  -4   8      130.61      131.96      2.70 o 
   0  -4   8     1674.12     1534.80      8.71 o 
   1  -4   8     3000.90     2792.84     11.50 o 
   2  -4   8      250.08      221.76      4.07 o 
   3  -4   8       18.68       20.49      1.87 o 
   4  -4   8      145.55      133.83      2.72 o 
   5  -4   8     1007.56      998.03      8.77 o 
   6  -4   8      445.86      449.74      8.87 o 
   7  -4   8       54.66       52.17      2.60 o 
   8  -4   8        4.81        9.32      3.89 o 
   9  -4   8       13.80       23.36      4.88 o 
  10  -4   8       75.98       88.83      3.64 o 
  -9  -3   8       81.05       67.95      3.81 o 
  -8  -3   8      364.69      367.48     10.28 o 
  -7  -3   8      242.66      219.94     11.76 o 
  -6  -3   8      925.47      868.12     42.05 o 
  -5  -3   8      595.21      493.75     11.59 o 
  -4  -3   8      202.97      204.99      5.34 o 
  -3  -3   8      790.13      698.25      7.45 o 
  -2  -3   8      497.06      488.99      6.85 o 
  -1  -3   8     1577.10     1583.56      8.15 o 
   0  -3   8     4550.17     4533.66     59.64 o 
   1  -3   8      227.91      217.25      3.98 o 
   2  -3   8        9.51       21.47      1.41 o 
   3  -3   8       14.42       20.31      1.70 o 
   4  -3   8       42.05       58.86      3.61 o 
   5  -3   8       12.05       16.77      2.99 o 
   6  -3   8        0.68        6.17      2.48 o 
   7  -3   8      227.90      209.10      4.90 o 
   8  -3   8        1.00        5.32      2.81 o 
   9  -3   8      106.77      108.51      3.82 o 
  10  -3   8      190.64      205.03      4.64 o 
  -9  -2   8      393.75      409.38      9.90 o 
  -8  -2   8       25.57       19.90      3.26 o 
  -7  -2   8      680.42      682.45     34.39 o 
  -6  -2   8      401.97      361.65      7.94 o 
  -5  -2   8        1.34        2.99      3.09 o 
  -4  -2   8     1261.03     1181.75      9.76 o 
  -3  -2   8     1106.31      995.37      6.16 o 
  -2  -2   8      205.30      177.06      2.82 o 
  -1  -2   8     2291.25     2106.28     24.65 o 
   0  -2   8     1382.87     1221.12      6.06 o 
   1  -2   8      721.36      658.65      4.47 o 
   2  -2   8     4527.56     4231.34     15.24 o 
   3  -2   8      553.14      508.50     15.12 o 
   4  -2   8       92.23       89.26      3.50 o 
   5  -2   8        3.93        6.51      3.06 o 
   6  -2   8      165.11      132.85      3.29 o 
   7  -2   8      245.20      234.47      4.81 o 
   8  -2   8       47.19       51.06      3.76 o 
   9  -2   8       36.37       22.54      5.03 o 
  10  -2   8       80.28       78.65      3.54 o 
  -9  -1   8        3.26        8.59      3.04 o 
  -8  -1   8      514.28      457.91     17.56 o 
  -7  -1   8        9.32        8.40      5.16 o 
  -6  -1   8       97.21       76.81      3.16 o 
  -5  -1   8      337.40      352.40      5.86 o 
  -4  -1   8      217.75      254.98      8.38 o 
  -3  -1   8     2401.18     2348.75     28.17 o 
  -2  -1   8        0.74       13.59      2.31 o 
  -1  -1   8     1673.16     1660.52      6.89 o 
   0  -1   8     5836.04     5439.48     57.02 o 
   1  -1   8     3000.27     3236.88     10.98 o 
   2  -1   8       41.03       61.14      2.20 o 
   3  -1   8      771.39      711.73      8.68 o 
   4  -1   8       70.20      100.05      5.08 o 
   5  -1   8      309.48      357.03     12.75 o 
   6  -1   8        0.10        0.57      2.58 o 
   7  -1   8      289.80      246.65      4.74 o 
   8  -1   8        0.56       -0.40      2.76 o 
   9  -1   8       10.84       10.15      4.53 o 
  -9   0   8       96.90      100.55      4.25 o 
  -8   0   8       44.23       34.11      3.77 o 
  -7   0   8        0.30        0.67      3.16 o 
  -6   0   8      178.39      148.68      5.76 o 
  -5   0   8     1231.01     1288.68     42.40 o 
  -4   0   8       16.10       26.51      2.39 o 
  -3   0   8     6810.33     6727.25     38.83 o 
  -2   0   8     2593.18     2502.00      9.78 o 
  -1   0   8     3186.85     2786.79     14.60 o 
   0   0   8    17255.05    16518.01    101.27 o 
   1   0   8     1634.95     1612.71     16.32 o 
   2   0   8        4.01        9.62      2.44 o 
   3   0   8      413.42      398.05      6.90 o 
   4   0   8      984.40      905.00     16.18 o 
   5   0   8      391.71      316.69      7.59 o 
   6   0   8      107.87       98.47      3.64 o 
   7   0   8      460.37      391.90      7.62 o 
   8   0   8      212.74      224.95      5.43 o 
   9   0   8       13.93       14.78      3.98 o 
  -9   1   8        0.47        2.64      2.56 o 
  -8   1   8      293.68      302.29      6.00 o 
  -7   1   8       92.39       92.69      3.64 o 
  -6   1   8      152.26      161.34      3.14 o 
  -5   1   8       69.57       78.57      5.05 o 
  -4   1   8     1871.79     1897.01     34.99 o 
  -3   1   8      169.71      195.83      4.14 o 
  -2   1   8      270.75      338.52      3.37 o 
  -1   1   8      349.12      327.22      3.88 o 
   0   1   8      418.80      448.89      3.81 o 
   1   1   8     1313.80     1333.62      5.30 o 
   2   1   8      433.09      432.77      3.75 o 
   3   1   8      987.46      871.18     10.77 o 
   4   1   8     4515.36     4360.93     81.85 o 
   5   1   8      181.63      143.30      4.27 o 
   6   1   8       70.33       55.98      3.29 o 
   7   1   8        1.34        2.93      5.93 o 
   8   1   8       13.79       18.99      3.68 o 
   9   1   8        6.04       -0.24      3.43 o 
  -9   2   8        3.22        6.41      2.49 o 
  -8   2   8       98.31       74.08      3.11 o 
  -7   2   8     1184.09     1147.93      7.89 o 
  -6   2   8      296.59      270.46      4.46 o 
  -5   2   8      392.04      420.44      8.30 o 
  -4   2   8      104.34      138.92      7.51 o 
  -3   2   8      357.30      408.91      5.07 o 
  -2   2   8     2378.65     2204.73     11.88 o 
  -1   2   8      953.83      904.86      4.67 o 
   0   2   8     3156.58     3012.96     51.41 o 
   1   2   8       42.29       57.76      1.39 o 
   2   2   8      372.61      402.97      6.72 o 
   3   2   8       81.34       91.92      3.05 o 
   4   2   8      330.93      363.76      5.29 o 
   5   2   8        0.08        2.54      3.50 o 
   6   2   8      619.71      549.77     10.65 o 
   7   2   8      190.11      188.24      4.20 o 
   8   2   8       15.36        9.40      3.14 o 
  -9   3   8      171.54      172.70      4.33 o 
  -8   3   8        0.82        1.07      2.62 o 
  -7   3   8       89.46       79.22      3.13 o 
  -6   3   8      896.31      876.40      7.62 o 
  -5   3   8      342.94      330.15      7.21 o 
  -4   3   8      987.08      994.38     12.09 o 
  -3   3   8        6.81       12.65      2.02 o 
  -2   3   8       58.44       81.82      4.05 o 
  -1   3   8      187.10      153.92      6.66 o 
   0   3   8        2.71        2.51      1.49 o 
   1   3   8      165.18      150.88      3.51 o 
   2   3   8      125.44      119.47      4.79 o 
   3   3   8     1787.73     1922.27     15.63 o 
   4   3   8      286.09      293.09      9.62 o 
   5   3   8      502.23      491.20     13.80 o 
   6   3   8        0.49        2.52      3.77 o 
   7   3   8        1.11        3.40      3.21 o 
   8   3   8      166.15      163.61      6.49 o 
  -9   4   8        3.53        4.71      2.98 o 
  -8   4   8      174.95      170.17      4.56 o 
  -7   4   8       45.99       42.72      2.88 o 
  -6   4   8     1223.09     1181.64     10.49 o 
  -5   4   8      147.93      121.50      4.54 o 
  -4   4   8      236.79      188.01      4.16 o 
  -3   4   8      962.82      903.73      6.40 o 
  -2   4   8      393.63      417.50      9.96 o 
  -1   4   8     1277.05     1255.30     29.41 o 
   0   4   8       10.69        4.83      2.63 o 
   1   4   8       28.88       32.25      2.33 o 
   2   4   8       71.65       85.97      6.81 o 
   3   4   8      808.39      844.96     11.43 o 
   4   4   8      171.24      182.35      5.51 o 
   5   4   8      110.11      112.82      6.57 o 
   6   4   8       55.04       48.04      6.71 o 
   7   4   8      257.28      238.43      5.10 o 
   8   4   8       18.82       16.90      3.41 o 
  -9   5   8       29.19       40.33      4.04 o 
  -8   5   8      109.30      112.99      4.64 o 
  -7   5   8     1065.97     1108.18     12.62 o 
  -6   5   8      615.75      607.94      8.11 o 
  -5   5   8      205.52      208.19      7.20 o 
  -4   5   8       10.34       11.12      2.48 o 
  -3   5   8        2.91        1.70      2.26 o 
  -2   5   8       55.45       49.78      2.84 o 
  -1   5   8     1057.56     1062.15      8.43 o 
   0   5   8     1441.96     1403.06     16.73 o 
   1   5   8       33.08       24.95      4.07 o 
   2   5   8       59.90       54.40      5.19 o 
   3   5   8        9.50       15.12      3.55 o 
   4   5   8      109.17      106.94      6.51 o 
   5   5   8        1.71        0.41      3.63 o 
   6   5   8       23.67       21.86      3.48 o 
   7   5   8      213.62      213.11      5.08 o 
   8   5   8       64.57       61.26      2.52 o 
  -9   6   8      102.98      111.32      6.95 o 
  -8   6   8        0.46       -1.65      2.58 o 
  -7   6   8      881.92      876.56      8.73 o 
  -6   6   8     1335.97     1204.90     10.51 o 
  -5   6   8       57.10       63.86      3.45 o 
  -4   6   8       67.25       71.24      3.88 o 
  -3   6   8        0.50       -1.75      5.07 o 
  -2   6   8      489.48      445.08      9.01 o 
  -1   6   8      244.89      217.34     11.86 o 
   0   6   8      399.24      392.61      8.38 o 
   1   6   8      105.12       98.54      3.66 o 
   2   6   8        0.41        1.56      3.41 o 
   3   6   8      149.36      147.79      7.31 o 
   4   6   8        0.54       -4.91      5.23 o 
   5   6   8      299.41      280.18      5.98 o 
   6   6   8       64.90       65.77      3.56 o 
   7   6   8       53.08       46.11      2.22 o 
  -8   7   8       40.06       46.10      3.97 o 
  -7   7   8       42.64       42.39      3.46 o 
  -6   7   8       86.17       91.06      3.62 o 
  -5   7   8      183.53      160.99      4.90 o 
  -4   7   8       50.68       30.91      3.13 o 
  -3   7   8        0.48       -0.55      2.81 o 
  -2   7   8       86.94       89.01      3.87 o 
  -1   7   8        7.61        3.31      2.82 o 
   0   7   8      292.34      276.23     10.83 o 
   1   7   8        0.52        3.06      3.42 o 
   2   7   8       18.79       31.56      5.42 o 
   3   7   8        4.81        2.47      4.79 o 
   4   7   8      138.54      143.07      7.10 o 
   5   7   8      210.44      203.15      4.94 o 
   6   7   8       51.37       41.56      2.29 o 
  -8   8   8        1.42        1.22      2.36 o 
  -7   8   8      194.78      182.33      6.86 o 
  -6   8   8       41.72       39.15      4.42 o 
  -5   8   8      137.61      145.66      5.70 o 
  -4   8   8      943.61      872.69     34.46 o 
  -3   8   8      160.84      152.13      5.04 o 
  -2   8   8      554.55      517.68      8.78 o 
  -1   8   8       75.66       64.11      4.73 o 
   0   8   8     1253.78     1179.06     31.89 o 
   1   8   8      169.08      156.71      4.93 o 
   2   8   8       47.24       45.27      3.84 o 
   3   8   8       86.12       88.19      6.03 o 
   4   8   8        1.90       -1.81      2.95 o 
   5   8   8      127.44      127.87      3.61 o 
  -7   9   8       68.44       98.20      5.24 o 
  -6   9   8      124.67       94.95      4.36 o 
  -5   9   8        3.36        9.70      2.63 o 
  -4   9   8      113.64      128.69     14.00 o 
  -3   9   8       13.83       11.66      3.48 o 
  -2   9   8       18.79       20.90      3.09 o 
  -1   9   8       77.96       64.94      6.26 o 
   0   9   8       86.24       88.13      3.77 o 
   1   9   8      349.47      341.00      5.00 o 
   2   9   8      417.03      413.54      6.28 o 
   3   9   8      120.02      114.14      4.04 o 
   4   9   8        0.09        2.25      2.09 o 
   5   9   8        1.40       -1.53      2.43 o 
  -6  10   8       68.65       86.44      5.04 o 
  -5  10   8       10.52       13.94      2.98 o 
  -4  10   8      733.86      684.32     13.93 o 
  -3  10   8       47.27       39.71      3.78 o 
  -2  10   8       37.18       24.54      3.69 o 
  -1  10   8       20.06       16.93      3.82 o 
   0  10   8      223.51      204.87      5.02 o 
   1  10   8       32.76       31.08      2.66 o 
   2  10   8       83.48       75.08      3.27 o 
   3  10   8       81.68       79.56      4.32 o 
  -5  11   8       10.61       11.80      3.85 o 
  -4  11   8       11.52       12.65      2.68 o 
  -3  11   8      170.58      173.30      6.30 o 
  -2  11   8      116.47       96.39      5.55 o 
  -1  11   8        7.17        1.57      4.28 o 
   0  11   8       81.41       66.77      4.41 o 
   1  11   8        1.21        0.40      2.12 o 
  -3  12   8       92.87       99.73      3.88 o 
  -2  12   8      244.65      226.13      5.28 o 
  -1  12   8      178.05      197.28      4.68 o 
   3 -13   9        1.90        1.45      2.03 o 
  -2 -12   9       68.39       90.22      4.55 o 
  -1 -12   9       41.91       33.21      4.94 o 
   0 -12   9        0.03        6.26      4.67 o 
   1 -12   9        1.23        3.42      2.59 o 
   2 -12   9       72.93       76.81      3.79 o 
   3 -12   9       41.97       34.90      2.99 o 
   4 -12   9       30.34       41.66      2.78 o 
   5 -12   9      281.66      273.22      7.08 o 
  -3 -11   9        6.22        3.63      4.04 o 
  -2 -11   9        6.39        2.93      4.80 o 
  -1 -11   9       19.83       14.49      5.70 o 
   0 -11   9       19.93       12.40      3.06 o 
   1 -11   9       85.15       88.95      9.18 o 
   2 -11   9        3.78        4.48      5.83 o 
   3 -11   9       98.78      108.31     14.85 o 
   4 -11   9      129.58      139.02     14.33 o 
   5 -11   9       34.04       30.49      2.79 o 
   6 -11   9       33.20       26.27      1.83 o 
  -4 -10   9      223.67      211.28      6.39 o 
  -3 -10   9      184.99      166.61      7.38 o 
  -2 -10   9      173.16      137.12      7.68 o 
  -1 -10   9       71.76       52.66      7.23 o 
   0 -10   9      410.14      308.35     11.01 o 
   1 -10   9     1749.70     1552.44     11.96 o 
   2 -10   9       68.56       52.43      4.28 o 
   3 -10   9      295.14      287.69     31.68 o 
   4 -10   9      292.48      239.18     28.49 o 
   5 -10   9       29.33       24.70      3.38 o 
   6 -10   9       76.89       69.92      2.72 o 
   7 -10   9       28.28       20.59      2.81 o 
  -5  -9   9       14.73       16.28      3.87 o 
  -4  -9   9      101.39       96.37      4.08 o 
  -3  -9   9      187.13      167.40     10.28 o 
  -2  -9   9       35.38       27.13      6.45 o 
  -1  -9   9      219.89      172.18      8.45 o 
   0  -9   9     1727.62     1498.95     12.24 o 
   1  -9   9     2126.21     1892.64     13.67 o 
   2  -9   9       67.15       43.01      3.74 o 
   3  -9   9     2143.92     2045.18     13.64 o 
   4  -9   9       18.27       10.85      5.86 o 
   5  -9   9       16.65       18.30      3.25 o 
   6  -9   9       30.94       30.25      2.68 o 
   7  -9   9      144.02      143.63      4.41 o 
  -6  -8   9      138.81      139.61      5.56 o 
  -5  -8   9      354.17      293.95      7.64 o 
  -4  -8   9      544.79      456.64      6.92 o 
  -3  -8   9        0.93       -0.11      3.51 o 
  -2  -8   9        4.04        6.91      4.50 o 
  -1  -8   9      219.98      190.71      7.80 o 
   0  -8   9        1.85       -1.00      3.01 o 
   1  -8   9      171.79      142.49      6.60 o 
   2  -8   9        2.68        4.76      2.89 o 
   3  -8   9        3.72        7.01      3.89 o 
   4  -8   9      113.56      108.09      4.53 o 
   5  -8   9      271.74      255.04      7.14 o 
   6  -8   9       97.58       76.83      4.94 o 
   7  -8   9        6.75       11.45      3.16 o 
   8  -8   9      211.44      196.15      4.37 o 
  -7  -7   9        4.97        4.93      4.07 o 
  -6  -7   9      256.68      265.68      7.69 o 
  -5  -7   9      144.68      112.72      6.74 o 
  -4  -7   9       45.21       37.89      4.15 o 
  -3  -7   9       46.41       38.21      4.46 o 
  -2  -7   9      149.92      123.73      4.40 o 
  -1  -7   9        0.36        1.39      3.34 o 
   0  -7   9        1.00        4.03      2.77 o 
   1  -7   9      813.08      727.41     13.33 o 
   2  -7   9      389.69      387.31      8.71 o 
   3  -7   9      154.47      165.05      4.09 o 
   4  -7   9      214.07      208.28      6.91 o 
   5  -7   9      119.50      117.68      3.10 o 
   6  -7   9      461.90      460.06      9.21 o 
   7  -7   9        0.19        0.57      3.08 o 
   8  -7   9      155.73      151.74      3.64 o 
  -8  -6   9       35.21       44.74      3.61 o 
  -7  -6   9        0.38        2.82      4.33 o 
  -6  -6   9      422.68      385.04      8.95 o 
  -5  -6   9      309.03      250.47      8.12 o 
  -4  -6   9       17.89       15.46      5.08 o 
  -3  -6   9      303.50      241.86      5.28 o 
  -1  -6   9       28.23       18.44      3.39 o 
   0  -6   9      339.19      337.68      7.47 o 
   1  -6   9      100.66       80.39      3.69 o 
   2  -6   9      940.97      927.90      8.45 o 
   3  -6   9      119.58      105.39     11.43 o 
   4  -6   9      413.80      388.33     14.12 o 
   5  -6   9       71.08       76.09      3.10 o 
   6  -6   9        4.31        4.82      2.55 o 
   7  -6   9       82.02       64.62      3.88 o 
   8  -6   9        0.04        2.79      2.89 o 
   9  -6   9       77.22       61.62      4.27 o 
  -8  -5   9        0.93        3.30      3.91 o 
  -7  -5   9       12.06       19.63      5.38 o 
  -6  -5   9        2.63        3.07      3.59 o 
  -5  -5   9       18.65       17.28      3.60 o 
  -4  -5   9      321.49      297.16      5.55 o 
  -3  -5   9       30.35       28.37      4.75 o 
  -2  -5   9       60.25       64.61      2.92 o 
  -1  -5   9      523.72      512.25      5.44 o 
   0  -5   9     3811.55     3715.83     45.18 o 
   1  -5   9     5737.80     5284.06     25.35 o 
   2  -5   9      483.37      504.76      6.16 o 
   3  -5   9      220.70      178.76      4.29 o 
   4  -5   9      309.06      290.68      8.01 o 
   5  -5   9       96.69      101.86      4.30 o 
   6  -5   9      440.22      443.46     12.96 o 
   7  -5   9        0.83        0.85      2.29 o 
   8  -5   9        0.13        3.44      2.93 o 
   9  -5   9        8.80       14.77      4.35 o 
  -8  -4   9       32.73       24.46      4.28 o 
  -7  -4   9       31.62       31.93      3.91 o 
  -6  -4   9     1590.15     1450.48     69.89 o 
  -5  -4   9     2070.28     1810.03     17.20 o 
  -4  -4   9      377.67      300.95      5.37 o 
  -3  -4   9     1059.15     1042.47     17.60 o 
  -2  -4   9      406.81      408.25      4.64 o 
  -1  -4   9      988.23      911.16      7.55 o 
   0  -4   9       39.42       48.24      1.82 o 
   1  -4   9     1408.87     1343.50     18.57 o 
   2  -4   9       70.71       94.88      3.29 o 
   3  -4   9      161.42      188.63      3.15 o 
   4  -4   9       20.55       17.91      2.33 o 
   5  -4   9      246.50      230.46      5.17 o 
   6  -4   9      356.55      324.50      5.05 o 
   7  -4   9       37.27       36.22      2.83 o 
   8  -4   9       17.69       15.14      5.88 o 
   9  -4   9       89.06       88.49      5.68 o 
  -9  -3   9        8.52       10.70      3.54 o 
  -8  -3   9       58.29       61.91      3.83 o 
  -7  -3   9       87.04       98.24      4.36 o 
  -6  -3   9     6117.14     5318.19    102.68 o 
  -5  -3   9       94.59       72.12      6.11 o 
  -4  -3   9      315.83      316.99     14.29 o 
  -3  -3   9       48.35       60.80      2.75 o 
  -2  -3   9       88.82      103.03      2.14 o 
  -1  -3   9     2046.90     1871.85      7.49 o 
   0  -3   9      431.80      413.78      3.56 o 
   1  -3   9       85.70       73.39      3.45 o 
   2  -3   9      294.21      340.92      5.79 o 
   3  -3   9        4.26        6.16      1.64 o 
   4  -3   9      228.76      236.75      4.58 o 
   5  -3   9      231.73      201.63      4.75 o 
   6  -3   9      110.57      114.68      3.75 o 
   7  -3   9      180.36      173.71      3.69 o 
   8  -3   9      350.31      309.54      5.98 o 
   9  -3   9       81.08       79.44      5.67 o 
  -9  -2   9        4.97        9.75      2.70 o 
  -8  -2   9       63.18       74.63      3.80 o 
  -7  -2   9      437.93      390.63     10.19 o 
  -6  -2   9      292.51      260.65      5.42 o 
  -5  -2   9       71.19       64.06      2.87 o 
  -4  -2   9      232.02      218.18      5.26 o 
  -3  -2   9      589.04      530.71      6.13 o 
  -2  -2   9      101.05       81.83      1.60 o 
  -1  -2   9        9.66       21.34      1.11 o 
   0  -2   9      610.37      630.30      3.93 o 
   1  -2   9      364.90      350.42      5.94 o 
   2  -2   9     2961.83     2934.76     11.39 o 
   3  -2   9      641.63      645.35      6.04 o 
   4  -2   9        0.04        5.77      2.69 o 
   6  -2   9      257.20      227.62      4.52 o 
   7  -2   9        5.03        1.96      2.81 o 
   8  -2   9        3.47        7.06      3.15 o 
   9  -2   9       33.35       20.63      4.81 o 
  -9  -1   9        0.58        7.34      5.02 o 
  -8  -1   9       50.93       39.37      3.95 o 
  -7  -1   9        8.19       16.53      3.38 o 
  -6  -1   9      167.99      147.46      3.48 o 
  -5  -1   9       31.01       27.20      3.82 o 
  -4  -1   9      375.73      321.16      5.57 o 
  -3  -1   9      211.92      252.94      3.05 o 
  -2  -1   9      603.21      592.80      4.04 o 
  -1  -1   9        0.71       21.21      3.71 o 
   0  -1   9      299.18      261.37      6.47 o 
   1  -1   9      145.63      122.21      2.50 o 
   2  -1   9        2.59        7.26      1.91 o 
   3  -1   9        1.70        1.35      3.46 o 
   4  -1   9      458.21      471.77      8.41 o 
   5  -1   9        6.04        3.10      3.67 o 
   6  -1   9      435.02      434.41      6.69 o 
   7  -1   9      194.35      187.02      4.31 o 
   8  -1   9       16.06       18.20      2.92 o 
   9  -1   9       65.02       52.21      4.70 o 
  -9   0   9      100.59       93.56      3.65 o 
  -8   0   9       25.51       17.93      3.51 o 
  -7   0   9      269.77      230.55     10.65 o 
  -6   0   9        0.02        3.18      2.35 o 
  -5   0   9     1222.35     1218.89     14.63 o 
  -4   0   9       10.97       18.04      2.91 o 
  -3   0   9     1936.06     2027.97      8.90 o 
  -2   0   9     4842.95     4538.85     13.52 o 
  -1   0   9     1698.05     1675.46     10.42 o 
   0   0   9        8.77       10.90      1.63 o 
   1   0   9      596.44      661.24     14.83 o 
   2   0   9     2139.16     2172.15     91.13 o 
   3   0   9       21.37       22.54      3.82 o 
   4   0   9       13.35        4.91      2.57 o 
   5   0   9     1047.30     1013.92     43.56 o 
   6   0   9       31.83       29.17      3.14 o 
   7   0   9      197.72      180.03      5.37 o 
   8   0   9      381.67      370.45     10.45 o 
   9   0   9       15.88       18.65      3.73 o 
  -9   1   9       19.76       15.75      2.96 o 
  -8   1   9      915.33      883.61     33.66 o 
  -7   1   9       51.07       26.81      2.82 o 
  -6   1   9       33.40       46.93      4.52 o 
  -5   1   9      330.09      290.02      7.89 o 
  -4   1   9     2161.61     2234.14     50.28 o 
  -3   1   9       58.17       70.52      3.82 o 
  -2   1   9      792.20      694.72      5.64 o 
  -1   1   9     1831.54     1673.47     63.04 o 
   0   1   9     2091.38     1955.76     20.19 o 
   1   1   9      399.11      351.60      4.72 o 
   2   1   9     5402.67     5435.07     47.52 o 
   3   1   9      634.29      614.20     29.63 o 
   4   1   9       45.06       36.76      3.14 o 
   5   1   9     2098.70     2036.31     12.87 o 
   6   1   9      101.28      100.86      4.94 o 
   7   1   9       86.10       85.26      3.71 o 
   8   1   9       85.45       63.67      3.85 o 
   9   1   9       36.49       31.77      3.34 o 
  -9   2   9      252.99      298.67      4.44 o 
  -8   2   9      137.76      104.21      5.99 o 
  -7   2   9      114.73      108.01      3.33 o 
  -6   2   9      294.27      299.15      4.55 o 
  -5   2   9        7.47       12.00      3.53 o 
  -4   2   9       23.51       26.76      2.74 o 
  -3   2   9      715.96      719.49     22.03 o 
  -2   2   9       10.32       14.61      2.53 o 
  -1   2   9      402.92      469.02      4.33 o 
   0   2   9       50.75       88.99      2.32 o 
   1   2   9      478.95      445.09     19.28 o 
   2   2   9     1117.66     1132.98      8.93 o 
   3   2   9      253.43      269.62      6.74 o 
   4   2   9       63.16       46.05      5.48 o 
   5   2   9      113.61      116.92      4.92 o 
   6   2   9        1.22        2.83      2.96 o 
   7   2   9      920.57      864.70     22.67 o 
   8   2   9        1.81       -1.54      2.84 o 
  -9   3   9       24.90       24.08      3.20 o 
  -8   3   9      127.26      116.81      3.90 o 
  -7   3   9      481.89      446.85      4.82 o 
  -6   3   9      144.04      138.70      3.98 o 
  -5   3   9     1322.13     1324.83     13.49 o 
  -4   3   9        2.63        2.01      3.66 o 
  -3   3   9       73.82       67.55      6.45 o 
  -2   3   9       53.20       48.43      1.66 o 
  -1   3   9     1098.53      982.45      7.48 o 
   0   3   9     1287.87     1120.38     20.50 o 
   1   3   9      908.22      830.86      7.49 o 
   2   3   9      329.68      339.30      6.81 o 
   3   3   9      627.69      658.58      9.72 o 
   4   3   9       11.31       10.90      3.67 o 
   5   3   9      263.89      275.53      7.14 o 
   6   3   9      872.13      819.19      9.37 o 
   7   3   9      182.25      196.08      4.96 o 
   8   3   9       12.98       16.29      4.35 o 
  -9   4   9        5.57        9.36      2.93 o 
  -8   4   9      299.40      301.80      4.60 o 
  -7   4   9      128.26      111.36      3.56 o 
  -6   4   9      161.88      142.96      4.35 o 
  -5   4   9      999.88     1004.46     38.54 o 
  -4   4   9      412.25      400.84      8.00 o 
  -3   4   9       22.10       18.17      3.29 o 
  -2   4   9      118.24      138.61      4.85 o 
  -1   4   9      109.50       97.66      2.61 o 
   0   4   9     1474.12     1398.81     21.49 o 
   1   4   9      737.21      723.34      7.32 o 
   2   4   9      232.70      199.82      6.54 o 
   3   4   9      454.02      405.11      6.92 o 
   4   4   9        7.18       13.50      3.73 o 
   5   4   9      129.06      118.01      7.02 o 
   6   4   9       65.77       55.13      4.18 o 
   7   4   9      122.56      121.61      4.06 o 
   8   4   9      373.18      350.41     33.93 o 
  -9   5   9        1.48        1.30      3.14 o 
  -8   5   9       45.63       44.44      2.97 o 
  -7   5   9      607.07      629.04      6.66 o 
  -6   5   9      112.50       98.36      4.73 o 
  -5   5   9      579.88      546.09     10.29 o 
  -4   5   9        1.78        1.46      3.85 o 
  -3   5   9     1244.11     1208.24     12.23 o 
  -2   5   9     2532.67     2469.20     19.57 o 
  -1   5   9        1.65       -0.27      3.87 o 
   0   5   9       11.67       13.85      2.99 o 
   1   5   9       50.92       47.87      4.55 o 
   2   5   9        2.53        4.97      3.43 o 
   3   5   9      107.07      121.28      5.11 o 
   4   5   9       34.74       25.87      4.17 o 
   5   5   9       12.34        5.03      3.66 o 
   6   5   9      369.79      351.31      6.21 o 
   7   5   9        5.63        8.02      2.45 o 
  -9   6   9      137.55      194.93      5.47 o 
  -8   6   9       69.06       71.53      6.20 o 
  -7   6   9      732.38      779.74      9.13 o 
  -6   6   9     1481.81     1442.53     23.09 o 
  -5   6   9        4.33        9.95      5.30 o 
  -4   6   9        1.27        0.92      3.35 o 
  -3   6   9        0.48        3.56      3.43 o 
  -2   6   9      424.26      446.98     25.42 o 
  -1   6   9      514.75      473.83     22.82 o 
   0   6   9       26.76       33.23      4.13 o 
   1   6   9       69.87       88.75      3.48 o 
   2   6   9        3.07        8.25      3.91 o 
   3   6   9      325.65      307.88      8.83 o 
   4   6   9        9.30        7.77      4.92 o 
   5   6   9       44.25       42.34      5.25 o 
   6   6   9       28.40       35.64      3.29 o 
   7   6   9       91.28       81.42      3.18 o 
  -8   7   9        6.84       11.56      8.82 o 
  -7   7   9       13.95       14.29      2.67 o 
  -6   7   9       29.49       28.54      4.75 o 
  -5   7   9        3.08        5.98      3.48 o 
  -4   7   9        0.00        2.07      2.66 o 
  -3   7   9       41.57       38.64      4.45 o 
  -2   7   9        7.14       11.29      2.99 o 
  -1   7   9      392.96      352.98      6.36 o 
   0   7   9        2.17        2.36      3.30 o 
   1   7   9      218.75      179.30      5.27 o 
   2   7   9      259.02      227.73      7.80 o 
   3   7   9       31.36       25.38      5.25 o 
   4   7   9      256.11      260.99      8.32 o 
   5   7   9        8.88       13.28      3.17 o 
   6   7   9       11.97        7.57      1.94 o 
  -8   8   9        2.98        4.06      3.27 o 
  -7   8   9        5.35        6.90      9.34 o 
  -6   8   9       38.19       40.42      3.92 o 
  -5   8   9     1025.33     1056.53      8.85 o 
  -4   8   9       12.84       18.65      3.67 o 
  -3   8   9       66.65       32.52      4.47 o 
  -2   8   9       41.39       39.73      3.36 o 
  -1   8   9        0.16       -0.24      4.09 o 
   0   8   9       67.60       68.29      5.77 o 
   1   8   9       53.18       59.54      8.81 o 
   2   8   9        8.73        7.28      4.96 o 
   3   8   9      220.94      187.62      7.02 o 
   4   8   9      115.53      107.15      3.97 o 
   5   8   9        5.32        6.66      1.93 o 
  -7   9   9       24.58       33.77      4.02 o 
  -6   9   9       56.75       38.63      5.18 o 
  -5   9   9        0.78        0.10      3.29 o 
  -4   9   9        1.27        1.84      3.62 o 
  -3   9   9        3.24        8.94      3.75 o 
  -2   9   9       33.94       30.53      4.10 o 
  -1   9   9      600.38      549.61     10.29 o 
   0   9   9      166.61      164.47      7.06 o 
   1   9   9      128.63      116.46      3.62 o 
   2   9   9        0.39        4.65      3.31 o 
   3   9   9       31.83       31.96      3.16 o 
   4   9   9      104.16      109.24      2.50 o 
  -6  10   9       26.05       26.58      4.17 o 
  -5  10   9      108.75      109.48      3.63 o 
  -4  10   9      113.12      109.36      5.19 o 
  -3  10   9       10.04       12.43      3.50 o 
  -2  10   9       80.43       77.13      6.41 o 
  -1  10   9       60.65       39.89      3.97 o 
   0  10   9     1433.88     1328.91     19.62 o 
   1  10   9        4.27        3.18      2.27 o 
   2  10   9      102.67      117.03      3.42 o 
   3  10   9      121.05      114.31      4.17 o 
  -5  11   9        0.14        3.61      3.12 o 
  -4  11   9       42.36       30.54      2.65 o 
  -3  11   9        2.00        2.55      4.15 o 
  -2  11   9      100.85       92.12      5.23 o 
  -1  11   9       42.52       34.97      4.50 o 
   0  11   9       61.61       56.52      4.09 o 
  -3  12   9       12.69       12.13      2.72 o 
  -2  12   9      209.96      214.17      4.61 o 
  -2 -12  10        6.53       14.17      3.34 o 
  -1 -12  10      118.10      113.36      5.60 o 
   0 -12  10       16.86       11.46      3.08 o 
   1 -12  10       60.08       63.01      3.06 o 
   2 -12  10       71.18       71.17      3.22 o 
   3 -12  10       43.59       55.60      3.01 o 
   4 -12  10       30.38       29.86      2.44 o 
   5 -12  10        9.32        8.85      2.27 o 
  -3 -11  10       16.33       20.95      4.09 o 
  -2 -11  10        0.05       -2.05      4.71 o 
  -1 -11  10      163.79      134.09      7.64 o 
   0 -11  10       32.66       28.21      3.21 o 
   1 -11  10        0.01       -2.47      3.10 o 
   2 -11  10        2.61        3.85      3.28 o 
   3 -11  10      135.86      140.49      4.93 o 
   4 -11  10      288.02      261.00     16.89 o 
   5 -11  10      303.66      280.24      4.49 o 
   6 -11  10       43.68       35.83      2.05 o 
  -4 -10  10        4.53        2.54      3.71 o 
  -3 -10  10       58.72       43.04      5.66 o 
  -2 -10  10       12.28        9.84      5.95 o 
  -1 -10  10        1.29        4.87      5.93 o 
   0 -10  10        5.16       -0.24      2.66 o 
   1 -10  10       94.20      101.38      4.81 o 
   2 -10  10       36.99       26.30      3.82 o 
   3 -10  10      263.17      284.23     34.36 o 
   4 -10  10      159.17      158.72     13.96 o 
   5 -10  10       73.44       66.49      4.06 o 
   6 -10  10        1.38        6.79      2.22 o 
   7 -10  10        1.64       -0.15      3.82 o 
  -5  -9  10       17.72       14.15      4.12 o 
  -4  -9  10      119.27       93.26      4.06 o 
  -3  -9  10      112.21       98.66      4.44 o 
  -2  -9  10      406.04      320.85     10.39 o 
  -1  -9  10       20.80        8.83      4.04 o 
   0  -9  10        4.44        4.57      3.95 o 
   1  -9  10      632.50      547.93     10.29 o 
   2  -9  10       24.80       20.34      4.12 o 
   3  -9  10     1294.40     1263.43     14.30 o 
   4  -9  10      215.42      189.43      4.74 o 
   5  -9  10        7.24        4.58      3.16 o 
   6  -9  10        6.43        4.33      2.48 o 
   7  -9  10      101.99       85.74      5.74 o 
  -6  -8  10       79.44       84.37      4.77 o 
  -5  -8  10        2.54        3.30      5.05 o 
  -4  -8  10      283.73      250.25      8.96 o 
  -3  -8  10      133.85      108.31      4.82 o 
  -2  -8  10       36.46       25.64      5.18 o 
  -1  -8  10       15.93       11.95      2.65 o 
   0  -8  10      350.49      297.85      6.48 o 
   1  -8  10      306.32      284.71      6.27 o 
   2  -8  10      102.45       85.99      4.97 o 
   3  -8  10       43.89       51.99     11.80 o 
   4  -8  10        1.32        1.40      2.61 o 
   5  -8  10       23.65       24.48      2.37 o 
   6  -8  10      295.26      298.82      7.96 o 
   7  -8  10        0.74        2.18      2.85 o 
   8  -8  10        7.98       10.67      4.44 o 
  -7  -7  10        2.42        1.79      3.73 o 
  -6  -7  10       93.84       99.54      5.88 o 
  -5  -7  10        0.87        2.12      4.85 o 
  -4  -7  10       70.06       50.28      4.19 o 
  -3  -7  10        0.15        3.46      3.55 o 
  -2  -7  10       10.98       11.81      3.45 o 
  -1  -7  10      223.78      171.61      7.31 o 
   0  -7  10     1004.33      826.97     94.96 o 
   1  -7  10      170.29      123.66      3.90 o 
   2  -7  10      109.82       82.69      3.61 o 
   3  -7  10       13.29       10.45      3.54 o 
   4  -7  10      203.62      210.08      4.07 o 
   5  -7  10       79.63       78.77      3.13 o 
   6  -7  10      422.39      400.34      6.40 o 
   7  -7  10       25.35       15.11      3.96 o 
   8  -7  10        0.38        3.87      3.83 o 
  -8  -6  10       10.93       23.83      3.27 o 
  -7  -6  10        8.79        7.26      4.74 o 
  -6  -6  10      477.32      464.08      9.53 o 
  -5  -6  10      297.99      249.27      7.92 o 
  -4  -6  10      345.16      269.99      8.21 o 
  -3  -6  10        1.70        7.05      3.40 o 
  -2  -6  10      398.28      379.64     16.89 o 
  -1  -6  10      104.78      112.92      5.77 o 
   0  -6  10        6.35        5.87      2.59 o 
   1  -6  10      194.71      182.43      4.55 o 
   2  -6  10      302.87      287.17      5.44 o 
   3  -6  10       43.12       35.10      4.79 o 
   4  -6  10      449.58      435.48     19.46 o 
   5  -6  10       16.35       18.58      2.79 o 
   6  -6  10        0.15        1.42      2.98 o 
   7  -6  10       75.56       67.29      3.00 o 
   8  -6  10       56.57       47.96      4.02 o 
   9  -6  10      170.09      155.80      4.99 o 
  -8  -5  10        4.78       -1.66      2.44 o 
  -7  -5  10      106.13       83.57      5.72 o 
  -6  -5  10      107.40       93.53      6.57 o 
  -5  -5  10       24.02        9.79      5.18 o 
  -4  -5  10     1955.68     1593.45     15.14 o 
  -3  -5  10      505.76      389.76      5.88 o 
  -2  -5  10      241.86      219.57      8.65 o 
  -1  -5  10      400.13      399.15      4.75 o 
   0  -5  10      859.24      824.36      7.48 o 
   1  -5  10     1205.04     1147.04      8.80 o 
   2  -5  10       54.01       76.85      3.54 o 
   3  -5  10     1956.17     1807.85     11.39 o 
   4  -5  10       68.01       83.74      5.27 o 
   5  -5  10      141.13      123.01      4.35 o 
   6  -5  10       43.95       41.23      3.17 o 
   7  -5  10      141.27      117.12      3.41 o 
   8  -5  10       12.98        8.50      3.55 o 
   9  -5  10        0.16        6.00      4.18 o 
  -8  -4  10        4.82        5.45      4.03 o 
  -7  -4  10       15.50       13.18      3.70 o 
  -6  -4  10      288.21      244.04      5.74 o 
  -5  -4  10      178.20      141.74      4.83 o 
  -4  -4  10       28.40       15.49      3.12 o 
  -3  -4  10      316.31      296.10      5.93 o 
  -2  -4  10      691.66      745.84      6.72 o 
  -1  -4  10        1.14        4.45      1.68 o 
   0  -4  10     1469.72     1461.43      9.10 o 
   1  -4  10       30.53       36.48      2.58 o 
   2  -4  10      423.18      345.24      5.09 o 
   3  -4  10     1189.71     1119.51     48.39 o 
   4  -4  10        4.43        2.60      2.46 o 
   5  -4  10       95.19       77.73      5.45 o 
   6  -4  10      114.64       94.68      3.59 o 
   7  -4  10      171.74      168.35      3.78 o 
   8  -4  10        9.49       10.67      5.81 o 
   9  -4  10       51.77       48.69      4.98 o 
  -9  -3  10        1.66       11.84      3.27 o 
  -8  -3  10      163.40      163.20     10.24 o 
  -7  -3  10      236.59      205.18      5.25 o 
  -6  -3  10      931.96      863.33      8.60 o 
  -5  -3  10       89.99       97.41      3.99 o 
  -4  -3  10       49.96       57.52      4.33 o 
  -3  -3  10        5.77        5.48      2.40 o 
  -2  -3  10       58.72       56.63      2.57 o 
  -1  -3  10      781.52      857.26     15.31 o 
   0  -3  10      528.37      483.97      4.79 o 
   1  -3  10        4.62        6.38      1.29 o 
   2  -3  10      529.28      517.22     13.09 o 
   3  -3  10      867.45      836.21      6.41 o 
   4  -3  10        0.12        0.80      2.74 o 
   6  -3  10     2463.97     2204.94     14.63 o 
   7  -3  10       43.23       44.63      3.04 o 
   8  -3  10       10.88       10.63      6.29 o 
   9  -3  10        1.70        5.10      4.54 o 
  -9  -2  10       12.09       12.33      3.89 o 
  -8  -2  10      335.29      286.14      5.60 o 
  -7  -2  10      231.88      195.24     10.68 o 
  -6  -2  10      216.66      200.92      4.86 o 
  -5  -2  10       45.66       42.62      3.25 o 
  -4  -2  10      133.23      131.57      4.87 o 
  -3  -2  10       41.31       37.87      2.38 o 
  -2  -2  10      258.76      250.72      3.50 o 
  -1  -2  10      246.37      198.21      3.00 o 
   0  -2  10      433.43      379.74      4.25 o 
   1  -2  10        0.26        2.16      1.51 o 
   2  -2  10       12.47       16.48      1.85 o 
   3  -2  10      485.73      457.09      5.54 o 
   4  -2  10     2270.02     2111.55     79.06 o 
   6  -2  10      540.43      499.41     14.75 o 
   7  -2  10      236.91      248.33      5.08 o 
   8  -2  10       87.86       74.50      6.50 o 
   9  -2  10        2.47        4.10      3.97 o 
  -9  -1  10       78.18       93.31      3.88 o 
  -8  -1  10       36.34       33.63      3.71 o 
  -7  -1  10      647.29      599.78     10.48 o 
  -6  -1  10       10.74        9.29      2.25 o 
  -5  -1  10       45.16       39.73      4.77 o 
  -4  -1  10        0.01        6.27      3.19 o 
  -3  -1  10       52.15       59.29      2.00 o 
  -2  -1  10      434.34      468.67      4.85 o 
  -1  -1  10     3114.98     3130.51     26.82 o 
   0  -1  10     4139.43     3890.02     11.73 o 
   1  -1  10      964.90      959.37      6.64 o 
   2  -1  10     3211.50     3205.87     13.79 o 
   3  -1  10       59.09       83.96      3.21 o 
   4  -1  10        3.26        6.28      4.08 o 
   5  -1  10      110.43      107.37      5.54 o 
   6  -1  10      650.15      606.90     16.31 o 
   7  -1  10      248.44      262.41      5.71 o 
   8  -1  10      100.63       98.19      6.49 o 
   9  -1  10       89.77       98.49      5.06 o 
  -9   0  10       25.32       36.73      6.91 o 
  -8   0  10       26.51       30.54      3.67 o 
  -7   0  10       57.08       79.45      3.27 o 
  -6   0  10      135.38      129.18      3.49 o 
  -5   0  10      110.34       91.52      6.19 o 
  -4   0  10      161.31      182.46      3.60 o 
  -3   0  10       23.91       33.43      2.84 o 
  -2   0  10     1687.29     1534.58     15.34 o 
  -1   0  10     5557.79     5871.90     20.16 o 
   0   0  10       61.48       62.41      3.28 o 
   1   0  10       63.03       64.70      2.17 o 
   2   0  10        3.87        3.12      2.74 o 
   3   0  10      443.57      401.57      5.67 o 
   4   0  10       14.32       20.46      7.24 o 
   5   0  10      142.19      158.25      5.86 o 
   6   0  10      778.80      722.67      8.73 o 
   7   0  10      147.14      120.98      3.22 o 
   8   0  10      245.36      236.66      5.27 o 
   9   0  10        5.40        8.02      3.16 o 
  -9   1  10      150.44      168.44      6.32 o 
  -8   1  10      291.18      295.95     13.31 o 
  -7   1  10       72.37       67.50      2.87 o 
  -6   1  10      346.20      359.42      5.89 o 
  -5   1  10        2.22        4.71      4.30 o 
  -4   1  10      241.75      262.77      6.51 o 
  -3   1  10     3219.51     3166.79     16.80 o 
  -2   1  10       50.11       74.70      2.99 o 
  -1   1  10      468.44      535.29     14.69 o 
   0   1  10       66.99       70.33      5.32 o 
   1   1  10      566.56      543.88      8.59 o 
   2   1  10       92.53       89.68      3.86 o 
   3   1  10      819.90      855.48     10.42 o 
   4   1  10       49.25       47.40      4.73 o 
   5   1  10       36.32       36.12      2.72 o 
   6   1  10        0.83        9.79      3.29 o 
   7   1  10      383.90      342.65      6.26 o 
   8   1  10        0.38       -0.06      3.66 o 
  -9   2  10      276.68      320.35     30.30 o 
  -8   2  10       93.41       74.32      3.53 o 
  -7   2  10        1.07       -0.27      2.77 o 
  -6   2  10      608.68      593.34     10.10 o 
  -5   2  10      573.60      530.32      9.91 o 
  -4   2  10      104.79      106.28      3.62 o 
  -3   2  10      153.65      134.72      3.61 o 
  -2   2  10     1043.61     1128.34      7.78 o 
  -1   2  10     4753.71     4566.99     15.03 o 
   0   2  10      190.64      182.88      4.17 o 
   1   2  10        0.92        3.52      2.39 o 
   2   2  10       15.92       18.33      3.21 o 
   3   2  10        1.04        7.79      3.89 o 
   4   2  10        2.43        1.25      3.63 o 
   5   2  10      667.30      658.52     24.43 o 
   6   2  10      261.89      252.89      6.04 o 
   7   2  10      161.90      173.01     10.86 o 
   8   2  10      210.98      199.22      6.70 o 
  -9   3  10       99.63      121.23      3.63 o 
  -8   3  10       11.15       10.58      2.51 o 
  -7   3  10       45.46       43.70      3.36 o 
  -6   3  10      214.24      206.27      4.32 o 
  -5   3  10      378.72      361.19      6.20 o 
  -4   3  10       18.84       18.81      4.19 o 
  -3   3  10       98.67       78.50      2.59 o 
  -2   3  10       79.72       59.03      3.41 o 
  -1   3  10      307.78      281.85     14.12 o 
   0   3  10     1445.60     1312.47     31.60 o 
   1   3  10       70.48       75.37      2.67 o 
   2   3  10       93.90       83.31      4.63 o 
   3   3  10      621.09      629.32     10.13 o 
   4   3  10       10.69        7.58      3.84 o 
   5   3  10      451.50      444.43      7.87 o 
   6   3  10      116.99      122.52      5.01 o 
   7   3  10       33.55       38.65      3.53 o 
   8   3  10       73.19       74.23      4.62 o 
  -9   4  10       66.28       63.56      3.22 o 
  -8   4  10      218.11      221.47      4.17 o 
  -7   4  10      537.32      502.89     16.19 o 
  -6   4  10      398.76      393.10      9.30 o 
  -5   4  10       94.77       94.47      9.23 o 
  -4   4  10     1214.95     1242.56     13.12 o 
  -3   4  10     1285.65     1219.86     54.45 o 
  -2   4  10     1297.11     1242.34     20.38 o 
  -1   4  10     1308.39     1242.17     12.99 o 
   0   4  10      122.29      104.21      4.12 o 
   1   4  10     1058.37     1142.79      9.42 o 
   2   4  10     1151.33     1190.68     35.35 o 
   3   4  10      208.89      187.07     15.84 o 
   4   4  10      550.21      545.48      8.39 o 
   5   4  10        5.38        0.56      3.99 o 
   6   4  10       31.32       25.81      3.92 o 
   7   4  10       14.89       15.43      2.97 o 
   8   4  10       10.43       18.91      2.46 o 
  -9   5  10       20.75       31.63      4.52 o 
  -8   5  10       36.66       34.42      3.37 o 
  -7   5  10       96.01      100.52      3.54 o 
  -6   5  10       81.99       65.80      6.56 o 
  -5   5  10      223.42      201.36      7.44 o 
  -4   5  10       48.00       33.34      3.37 o 
  -3   5  10       10.75       15.30      4.17 o 
  -2   5  10        6.51       10.98      3.01 o 
  -1   5  10      135.38      142.37      6.15 o 
   0   5  10      512.86      467.63     12.83 o 
   1   5  10       24.74       30.30      4.57 o 
   2   5  10       37.79       35.59      4.37 o 
   3   5  10      870.48      886.58     15.65 o 
   4   5  10      179.09      165.46      5.74 o 
   5   5  10       78.01       67.59      4.41 o 
   6   5  10      116.97      117.61      4.50 o 
   7   5  10       23.99       23.55      2.54 o 
  -9   6  10        0.14       19.87      3.98 o 
  -8   6  10       14.24       19.49      4.87 o 
  -7   6  10        7.23        7.93      3.50 o 
  -6   6  10       93.00       81.38      4.41 o 
  -5   6  10      899.75      940.10     12.87 o 
  -4   6  10       81.12       56.88      5.70 o 
  -3   6  10      258.62      261.22     22.93 o 
  -2   6  10      232.73      235.76      6.54 o 
  -1   6  10       50.25       55.99      5.74 o 
   0   6  10        8.57       11.80      3.96 o 
   1   6  10      167.55      138.60      4.14 o 
   2   6  10      188.84      180.62      5.58 o 
   3   6  10      136.23       98.83      6.62 o 
   4   6  10      117.11      102.23      6.34 o 
   5   6  10        3.49        4.02      3.43 o 
   6   6  10      279.11      285.11     18.90 o 
   7   6  10       49.57       31.72      8.78 o 
  -8   7  10      123.80      150.15      5.83 o 
  -7   7  10       37.86       32.70      3.74 o 
  -6   7  10       52.77       52.17      3.99 o 
  -5   7  10      144.99      167.89      7.87 o 
  -4   7  10       73.39       65.61      3.34 o 
  -3   7  10      140.65      127.66     13.89 o 
  -2   7  10       32.37       31.32      3.04 o 
  -1   7  10        0.04       -2.44      3.89 o 
   0   7  10       69.60       66.39      4.62 o 
   1   7  10       22.29       27.08      3.72 o 
   2   7  10        3.87        3.79      4.72 o 
   3   7  10       25.46       22.13      5.08 o 
   4   7  10      371.18      316.60      8.71 o 
   5   7  10      218.25      222.68      4.72 o 
   6   7  10       41.33       43.54      2.78 o 
  -8   8  10      123.01      145.41      4.13 o 
  -7   8  10       76.26       92.91     17.16 o 
  -6   8  10       28.60       41.62      3.69 o 
  -5   8  10      286.64      292.55      6.59 o 
  -4   8  10      174.44      167.45      7.24 o 
  -3   8  10        4.58       11.49      3.74 o 
  -2   8  10      205.57      172.61      6.83 o 
  -1   8  10      168.30      154.62     10.10 o 
   0   8  10     2681.71     2596.73     52.63 o 
   1   8  10     1697.39     1635.66     11.65 o 
   2   8  10      270.15      253.03      7.95 o 
   3   8  10      177.97      182.46      6.86 o 
   4   8  10      156.53      155.75      4.21 o 
   5   8  10      117.81      114.50      6.01 o 
  -7   9  10        6.77        2.96      3.35 o 
  -6   9  10      223.17      220.42      6.82 o 
  -5   9  10       23.80       22.82      3.32 o 
  -4   9  10      269.81      258.11      5.54 o 
  -3   9  10       10.51       16.42      3.61 o 
  -2   9  10        0.52        3.16      3.06 o 
  -1   9  10      407.48      378.26     15.24 o 
   0   9  10     1118.73     1090.40     21.64 o 
   1   9  10      444.88      404.80      4.99 o 
   2   9  10        0.14        1.81      3.05 o 
   3   9  10        1.62        1.88      2.82 o 
   4   9  10      128.10      114.88      2.36 o 
  -6  10  10       28.92       23.92      3.77 o 
  -5  10  10       20.07       15.42      2.69 o 
  -4  10  10       27.95       13.76      3.00 o 
  -3  10  10       22.26       16.95      3.33 o 
  -1  10  10      263.74      257.48      7.81 o 
   0  10  10      141.78      140.86      4.45 o 
   1  10  10       15.36       17.44      2.22 o 
   2  10  10       53.95       69.31      4.41 o 
   3  10  10       85.49       84.41      3.35 o 
  -4  11  10        6.03       11.64      2.17 o 
  -3  11  10      176.00      162.98      5.45 o 
  -2  11  10        0.38       -1.50      3.72 o 
  -1  11  10       16.65       19.97      3.90 o 
   0  11  10       50.87       49.49      3.76 o 
  -1 -12  11        6.59        2.50      2.69 o 
   0 -12  11        4.80        8.78      2.87 o 
   1 -12  11       20.59       20.99      2.48 o 
   2 -12  11       32.10       27.92      2.60 o 
   3 -12  11        9.37       16.19      3.18 o 
   4 -12  11        0.01        3.46      2.69 o 
  -3 -11  11        7.75        6.91      3.63 o 
  -2 -11  11       39.31       32.14      5.39 o 
  -1 -11  11        6.63        1.64      5.28 o 
   0 -11  11        1.91        0.12      2.85 o 
   1 -11  11       21.67       21.46      2.77 o 
   2 -11  11       29.13       21.18      2.81 o 
   3 -11  11       22.77       17.08      3.22 o 
   4 -11  11       46.97       58.74      3.34 o 
   5 -11  11        0.89        5.13      2.43 o 
   6 -11  11       17.06       16.66      3.54 o 
  -4 -10  11        1.70       -0.85      3.48 o 
  -3 -10  11        4.42        0.35      4.96 o 
  -2 -10  11       36.15       22.24      6.14 o 
  -1 -10  11      157.04      131.88      8.31 o 
   0 -10  11        2.85        7.90      6.84 o 
   1 -10  11      437.49      395.05      5.35 o 
   2 -10  11       75.86       65.90      3.88 o 
   3 -10  11       90.88       90.88      9.91 o 
   4 -10  11        9.09       21.53      3.61 o 
   5 -10  11        7.49        4.72      3.75 o 
   6 -10  11       88.04       79.69      4.12 o 
   7 -10  11        4.35        5.85      3.77 o 
  -5  -9  11        2.62       -0.99      3.53 o 
  -4  -9  11        0.31        2.46      3.06 o 
  -3  -9  11      235.35      217.54      9.89 o 
  -2  -9  11       31.85       38.55      6.66 o 
  -1  -9  11     1130.60      942.66     10.22 o 
   0  -9  11      650.28      556.17      8.20 o 
   1  -9  11      219.07      174.31      4.17 o 
   2  -9  11        0.89        3.50      2.78 o 
   3  -9  11      314.79      277.02      5.54 o 
   4  -9  11      339.74      321.35      5.67 o 
   5  -9  11      113.27      113.33      5.44 o 
   6  -9  11       12.90       10.88      2.76 o 
   7  -9  11       58.98       54.95      5.14 o 
  -6  -8  11       61.42       57.04      4.70 o 
  -5  -8  11       18.88       10.29      4.76 o 
  -4  -8  11      476.41      399.53      6.55 o 
  -3  -8  11      475.11      392.70      6.79 o 
  -2  -8  11       69.04       56.78      4.33 o 
  -1  -8  11       44.84       30.36      2.76 o 
   0  -8  11      534.25      487.88      5.88 o 
   1  -8  11       77.92       57.73      4.45 o 
   2  -8  11       56.42       60.89      4.24 o 
   3  -8  11      390.53      339.22      8.15 o 
   4  -8  11      230.44      202.40      4.77 o 
   5  -8  11       22.88       21.99      2.62 o 
   6  -8  11        1.40        3.89      3.45 o 
   7  -8  11      170.46      155.07      4.75 o 
   8  -8  11      266.84      240.43     14.02 o 
  -7  -7  11       51.21       58.90      4.10 o 
  -6  -7  11      114.88      117.12      6.18 o 
  -5  -7  11       26.64       34.41      6.00 o 
  -4  -7  11       69.42       53.99      5.64 o 
  -3  -7  11      188.76      169.51      5.33 o 
  -2  -7  11       44.72       34.51      3.40 o 
  -1  -7  11        2.00        3.25      2.41 o 
   0  -7  11        9.80       12.52      5.51 o 
   1  -7  11       24.31       17.35      6.13 o 
   2  -7  11       27.09       32.43      3.72 o 
   3  -7  11      243.85      208.89      8.03 o 
   4  -7  11        8.73        7.77      2.50 o 
   5  -7  11        0.70        2.60      2.41 o 
   6  -7  11      371.61      339.73      6.06 o 
   7  -7  11        0.02        0.66      3.89 o 
   8  -7  11       87.72       85.84      3.84 o 
  -7  -6  11        4.15        5.44      4.27 o 
  -6  -6  11       95.66       70.60      6.32 o 
  -5  -6  11      371.10      276.79      8.32 o 
  -4  -6  11      762.90      629.31     10.76 o 
  -3  -6  11      101.90       82.21      7.93 o 
  -2  -6  11      297.79      243.77      5.36 o 
  -1  -6  11       39.45       28.51     10.23 o 
   0  -6  11      280.55      262.99      5.75 o 
   1  -6  11     1399.64     1302.84     15.05 o 
   2  -6  11      107.23      114.65     11.57 o 
   3  -6  11        3.50        4.88      2.65 o 
   4  -6  11      107.72      103.33      3.91 o 
   5  -6  11      887.21      797.08     13.60 o 
   6  -6  11      353.73      356.74      6.00 o 
   7  -6  11      336.74      331.46      6.44 o 
   8  -6  11       28.54       25.60      7.71 o 
   9  -6  11       86.38       70.76      3.97 o 
  -8  -5  11       16.62       12.35      2.53 o 
  -7  -5  11       37.82       36.73      5.48 o 
  -6  -5  11       76.61       60.39      5.94 o 
  -5  -5  11      592.60      483.71      9.97 o 
  -4  -5  11     1858.17     1541.00     15.12 o 
  -3  -5  11      146.10      121.63      9.74 o 
  -2  -5  11      913.49      831.53     25.95 o 
  -1  -5  11     1256.55     1249.69     26.96 o 
   0  -5  11        0.10        5.07      2.42 o 
   1  -5  11      216.88      219.24      4.50 o 
   2  -5  11       44.03       65.49      3.48 o 
   3  -5  11      317.89      312.57      5.62 o 
   4  -5  11      315.01      305.56      8.58 o 
   5  -5  11        4.23        9.85      3.45 o 
   6  -5  11       86.86       74.49      3.57 o 
   7  -5  11      271.94      256.15      4.14 o 
   8  -5  11       79.33       62.60      6.20 o 
   9  -5  11      364.81      335.39      7.05 o 
  -8  -4  11       39.72       42.95      5.57 o 
  -7  -4  11       40.88       35.23      5.70 o 
  -6  -4  11        0.25       -1.95      4.11 o 
  -5  -4  11       81.81       82.77     12.48 o 
  -4  -4  11      111.75       91.83      4.31 o 
  -3  -4  11        9.26        2.86      2.55 o 
  -2  -4  11     1016.72      999.58     15.64 o 
  -1  -4  11      782.46      773.78      7.48 o 
   0  -4  11      593.26      536.70      4.93 o 
   1  -4  11       66.35       55.68      3.07 o 
   2  -4  11       34.20       73.64     18.74 o 
   3  -4  11     2329.44     2156.12     39.68 o 
   4  -4  11      230.99      220.26      6.89 o 
   5  -4  11       17.14       14.37      4.57 o 
   6  -4  11        0.05       -0.18      2.78 o 
   7  -4  11      269.77      255.08      4.16 o 
   8  -4  11      116.29      103.77      7.15 o 
   9  -4  11      252.84      259.29      6.62 o 
  -9  -3  11       79.91      109.03      3.99 o 
  -8  -3  11      956.61      994.96     30.63 o 
  -7  -3  11      127.84      118.70      4.68 o 
  -6  -3  11        5.56        5.60      3.83 o 
  -5  -3  11      246.26      193.48      4.87 o 
  -4  -3  11     1313.13     1231.30     50.82 o 
  -3  -3  11      181.95      165.36      6.32 o 
  -2  -3  11      970.08      876.31      7.32 o 
  -1  -3  11       84.00       66.45      3.69 o 
   0  -3  11      294.79      253.21      3.23 o 
   1  -3  11     1000.01      953.64     18.95 o 
   2  -3  11     1390.65     1329.83      9.16 o 
   3  -3  11       32.83       30.20      3.09 o 
   4  -3  11      231.19      242.10      7.09 o 
   6  -3  11       67.25       72.89      3.55 o 
   7  -3  11       70.50       62.87      2.94 o 
   8  -3  11      122.60      124.49      7.29 o 
   9  -3  11       17.50       13.04      4.17 o 
  -9  -2  11       10.05       15.70      3.87 o 
  -8  -2  11      137.91      127.99      4.41 o 
  -7  -2  11       26.07       20.67      3.56 o 
  -6  -2  11      259.08      243.92      5.23 o 
  -5  -2  11        6.70        6.71      2.46 o 
  -4  -2  11        8.03        5.23      3.49 o 
  -3  -2  11      214.33      186.69      4.05 o 
  -2  -2  11       46.83       54.64      1.96 o 
  -1  -2  11        3.93        6.88      1.17 o 
   0  -2  11      237.38      213.22      3.39 o 
   1  -2  11       46.75       44.97      2.21 o 
   2  -2  11       47.53       51.53      2.51 o 
   3  -2  11      198.41      245.92      4.99 o 
   4  -2  11      356.63      393.23      8.26 o 
   6  -2  11       47.24       33.42      2.87 o 
   7  -2  11       15.70       12.41      2.95 o 
   8  -2  11       47.44       42.68      6.00 o 
   9  -2  11      146.78      145.20      5.46 o 
  -9  -1  11       18.59       25.58      4.30 o 
  -8  -1  11        0.75       -1.35      4.07 o 
  -7  -1  11       14.03       10.26      4.77 o 
  -6  -1  11       71.03       55.39      3.55 o 
  -5  -1  11      445.06      453.21      4.86 o 
  -4  -1  11      301.87      289.97      5.81 o 
  -3  -1  11      246.70      228.41      3.71 o 
  -2  -1  11      231.15      224.68      3.69 o 
  -1  -1  11      173.74      143.57      2.99 o 
   0  -1  11      125.22      114.18      2.39 o 
   1  -1  11      761.60      713.70      7.20 o 
   2  -1  11      297.79      312.44      4.02 o 
   3  -1  11     4981.98     4843.19     31.82 o 
   4  -1  11      312.04      312.17     10.74 o 
   5  -1  11      661.58      630.41     10.71 o 
   6  -1  11      380.66      330.93      6.57 o 
   7  -1  11        9.65       14.46      2.10 o 
   8  -1  11       18.04       17.11      5.24 o 
   9  -1  11       64.55       61.82      4.16 o 
  -9   0  11       10.07       28.36      4.72 o 
  -8   0  11        1.01       -1.41      3.22 o 
  -7   0  11      222.67      181.51      4.70 o 
  -6   0  11      390.60      396.80      5.90 o 
  -5   0  11      339.54      314.53      7.86 o 
  -4   0  11      334.51      295.68      5.60 o 
  -3   0  11     1339.46     1335.66     43.22 o 
  -2   0  11        2.55        2.71      2.20 o 
  -1   0  11     4925.96     5008.61    246.52 o 
   0   0  11     1144.02     1103.48      8.60 o 
   1   0  11     3126.47     3043.05     16.46 o 
   2   0  11     1170.94     1167.05      6.97 o 
   3   0  11       20.87       23.83      3.23 o 
   4   0  11        5.91        3.01      3.98 o 
   5   0  11        3.17        3.34      2.37 o 
   6   0  11      161.61      174.60      3.66 o 
   7   0  11      336.97      315.19      6.22 o 
   8   0  11       40.01       30.93      3.44 o 
   9   0  11      140.99      132.53      3.97 o 
  -9   1  11       27.85       25.09      4.78 o 
  -8   1  11      116.03      119.56      3.04 o 
  -7   1  11       35.54       24.84      2.56 o 
  -6   1  11      791.36      716.26      6.61 o 
  -5   1  11     1660.27     1560.21     10.24 o 
  -4   1  11       99.52      102.25      3.15 o 
  -3   1  11      614.51      626.79      6.42 o 
  -2   1  11      654.31      710.48      7.57 o 
  -1   1  11     1515.95     1517.33     56.22 o 
   0   1  11     1338.51     1274.30     16.72 o 
   1   1  11      675.60      738.65      7.81 o 
   2   1  11     5198.46     5050.27     23.84 o 
   3   1  11      674.96      577.94      8.99 o 
   4   1  11       75.61       76.52      5.58 o 
   5   1  11       30.36       22.69      2.67 o 
   6   1  11      884.16      795.37      7.38 o 
   7   1  11       21.99       13.92      2.47 o 
   8   1  11        0.61        1.88      2.80 o 
  -9   2  11      129.02      148.33      4.93 o 
  -8   2  11       57.25       60.93      3.31 o 
  -7   2  11      309.06      284.35      4.85 o 
  -6   2  11      691.10      701.37      7.73 o 
  -5   2  11     1396.48     1422.81     10.05 o 
  -4   2  11       17.99       19.90      4.09 o 
  -3   2  11       55.85       46.16      3.02 o 
  -2   2  11      493.64      508.69      6.55 o 
  -1   2  11      301.64      270.03      9.55 o 
   0   2  11      134.06      136.09      3.93 o 
   1   2  11      145.37      161.94      6.53 o 
   2   2  11       22.75       30.66      3.18 o 
   3   2  11      740.76      771.52     10.55 o 
   4   2  11       47.12       54.61     11.06 o 
   5   2  11      285.17      270.42      6.60 o 
   6   2  11     1174.82     1210.69     11.37 o 
   7   2  11      846.97      873.86      8.66 o 
   8   2  11      111.98      100.76      5.31 o 
  -9   3  11      176.31      195.08      5.50 o 
  -8   3  11      491.58      463.19      6.13 o 
  -7   3  11      124.53      115.56      3.83 o 
  -6   3  11      182.65      200.84      4.29 o 
  -5   3  11       33.32       33.88      5.42 o 
  -4   3  11      324.77      314.47      7.48 o 
  -3   3  11        0.80        1.61      2.08 o 
  -2   3  11       17.09       21.53      2.27 o 
  -1   3  11     2323.98     2211.53     12.03 o 
   0   3  11     2812.61     2736.19     46.98 o 
   1   3  11      237.48      264.38     10.09 o 
   2   3  11      587.79      624.63      5.96 o 
   3   3  11      203.15      214.36      5.76 o 
   4   3  11       34.57       20.89      3.98 o 
   5   3  11       27.22       44.86      4.53 o 
   6   3  11       32.09       22.16      3.97 o 
   7   3  11      220.40      213.05      4.87 o 
   8   3  11       25.86       19.78      3.66 o 
  -9   4  11       38.93       51.82      4.66 o 
  -8   4  11        4.58       10.23      3.09 o 
  -7   4  11      361.12      347.05      6.05 o 
  -6   4  11      945.98      863.57     25.64 o 
  -5   4  11       10.42       10.40      3.78 o 
  -4   4  11        7.84        6.04      4.56 o 
  -3   4  11      672.13      668.85     14.82 o 
  -2   4  11      120.48      100.05      3.22 o 
  -1   4  11        8.90        7.96      3.10 o 
   0   4  11       11.81       14.90      6.53 o 
   1   4  11       12.47       22.72      6.37 o 
   2   4  11      356.37      377.11     10.22 o 
   3   4  11      317.20      317.39      6.75 o 
   4   4  11        3.82        5.00      3.99 o 
   5   4  11        6.00        4.32      4.08 o 
   6   4  11        7.80        7.43      3.73 o 
   7   4  11       46.36       40.98      4.84 o 
  -9   5  11        6.69       15.86      3.99 o 
  -8   5  11        1.00        4.04      2.79 o 
  -7   5  11        1.08       -1.03      3.37 o 
  -6   5  11      157.76      152.65      7.60 o 
  -5   5  11       18.52       18.62      5.26 o 
  -4   5  11      455.21      461.45      6.52 o 
  -3   5  11      509.05      488.07      6.63 o 
  -2   5  11        1.78        2.57      3.96 o 
  -1   5  11      432.84      439.23      9.37 o 
   0   5  11      186.67      189.22      7.75 o 
   1   5  11       37.09       38.87      3.44 o 
   2   5  11      361.58      386.85      7.77 o 
   3   5  11      350.17      304.44      7.83 o 
   4   5  11      392.66      359.74      7.27 o 
   5   5  11        5.03        0.41      3.50 o 
   6   5  11        3.59        3.23      3.16 o 
   7   5  11        3.79        3.37      2.20 o 
  -9   6  11        0.01       14.17      3.40 o 
  -8   6  11       23.80       30.19      4.87 o 
  -7   6  11       15.25        8.78      3.22 o 
  -6   6  11      473.34      474.92      6.93 o 
  -5   6  11      438.78      441.43      9.67 o 
  -4   6  11       59.82       53.71      4.04 o 
  -3   6  11      357.06      323.45     12.14 o 
  -2   6  11      231.10      200.12      5.31 o 
  -1   6  11        0.91       -0.24      3.90 o 
   0   6  11     2738.36     2608.86     32.54 o 
   1   6  11        0.53       -0.69      3.09 o 
   2   6  11      786.27      726.56     22.15 o 
   3   6  11       97.99       92.51      6.39 o 
   4   6  11      213.46      179.36      7.29 o 
   5   6  11      116.59      114.63      4.46 o 
   6   6  11       34.21       28.93      2.86 o 
  -8   7  11      129.94      150.67      3.48 o 
  -7   7  11       22.93       27.69      3.43 o 
  -6   7  11      122.50      119.47      4.57 o 
  -5   7  11      128.04      132.52      6.02 o 
  -4   7  11       87.13       74.37      4.29 o 
  -3   7  11       13.00       13.34      4.04 o 
  -2   7  11        9.70        9.77      4.12 o 
  -1   7  11        7.54        3.96      3.89 o 
   0   7  11      184.06      166.88      7.78 o 
   1   7  11      529.26      498.47     13.90 o 
   3   7  11       12.66        9.21      4.93 o 
   4   7  11      850.68      782.47     11.74 o 
   5   7  11       60.52       53.89      3.34 o 
   6   7  11        0.08        3.63      1.82 o 
  -8   8  11        7.93       12.29      2.66 o 
  -7   8  11       43.77       49.94      9.89 o 
  -6   8  11       58.78       71.71      3.76 o 
  -5   8  11      282.91      285.66     13.00 o 
  -4   8  11        0.19       -0.47      3.60 o 
  -3   8  11      224.50      212.70      5.46 o 
  -2   8  11      201.18      156.99      5.38 o 
  -1   8  11       92.99       80.40      4.81 o 
   0   8  11       52.94       65.71      4.84 o 
   1   8  11      119.59      152.35      5.11 o 
   2   8  11       92.87       78.11      5.58 o 
   3   8  11     1096.02      930.70     12.05 o 
   4   8  11       16.71       15.49      2.92 o 
   5   8  11       18.33       16.98      1.73 o 
  -7   9  11        9.81        8.85      3.21 o 
  -6   9  11       22.53       17.95      4.47 o 
  -5   9  11       31.09       24.52      3.33 o 
  -4   9  11      356.70      311.56      7.53 o 
  -3   9  11      241.34      191.19      4.97 o 
  -2   9  11      221.37      221.83      7.57 o 
  -1   9  11       54.71       54.95      7.50 o 
   0   9  11       74.10       70.90      4.42 o 
   1   9  11      145.43      121.83      3.32 o 
   2   9  11        0.53       -1.97      2.84 o 
   3   9  11       91.40       80.23      2.61 o 
   4   9  11       17.53       13.92      2.70 o 
  -6  10  11       15.45       18.75      3.37 o 
  -5  10  11       15.84        4.68      2.40 o 
  -4  10  11       14.65       12.51      2.91 o 
  -3  10  11       71.65       61.52      3.53 o 
  -2  10  11       39.14       29.19      5.11 o 
  -1  10  11       50.06       46.46      5.45 o 
   0  10  11       85.07       81.96      3.68 o 
   1  10  11        0.02        3.74      2.62 o 
   2  10  11      366.64      359.12      3.95 o 
  -4  11  11       66.54       75.56      3.56 o 
  -3  11  11       22.28       22.51      3.82 o 
  -2  11  11        0.05       -3.61      3.61 o 
  -1  11  11       14.57       17.43      3.74 o 
   0  11  11       50.85       39.78      3.04 o 
   1 -12  12        2.33        4.98      2.49 o 
   2 -12  12       70.84       79.63      3.86 o 
   3 -12  12        8.90       12.09      2.96 o 
   4 -12  12       17.95       22.66      2.80 o 
  -2 -11  12       22.87       17.35      4.71 o 
  -1 -11  12      153.13      117.28      6.97 o 
   0 -11  12       88.18       78.49      3.80 o 
   1 -11  12      322.99      281.44      5.36 o 
   2 -11  12       14.32        9.17      3.82 o 
   3 -11  12       49.37       44.67      4.40 o 
   4 -11  12      429.00      425.68      7.40 o 
   5 -11  12       11.62       10.32      2.46 o 
   6 -11  12       66.82       65.93      3.78 o 
  -3 -10  12       18.68        4.51      4.67 o 
  -2 -10  12      105.24       86.84      6.92 o 
  -1 -10  12       19.69       14.77      6.56 o 
   0 -10  12       57.37       45.00      2.95 o 
   1 -10  12        0.17        0.63      2.65 o 
   2 -10  12       17.88       26.23      2.98 o 
   3 -10  12      346.96      339.88      8.16 o 
   4 -10  12      329.43      255.87      7.03 o 
   5 -10  12      217.78      217.32      5.93 o 
   6 -10  12       51.72       67.56      2.76 o 
   7 -10  12      306.09      333.07      6.00 o 
  -5  -9  12        1.15        0.91      3.55 o 
  -4  -9  12       67.34       58.18      4.95 o 
  -3  -9  12      187.54      165.42     11.72 o 
  -2  -9  12       18.43        4.83      6.22 o 
  -1  -9  12       41.57       33.64      4.04 o 
   0  -9  12      271.88      221.01      4.53 o 
   1  -9  12      294.53      258.33      4.80 o 
   2  -9  12       18.78       17.77      2.96 o 
   3  -9  12        0.87        4.06      3.17 o 
   4  -9  12       11.52       12.67      3.21 o 
   5  -9  12       33.30       36.35      4.48 o 
   6  -9  12       11.81       12.38      2.61 o 
   7  -9  12       25.91       23.04      4.75 o 
  -6  -8  12        3.51        6.68      3.71 o 
  -5  -8  12        2.90        2.66      4.58 o 
  -4  -8  12      124.69       90.11      6.13 o 
  -3  -8  12      330.19      281.88      8.59 o 
  -2  -8  12       59.63       41.52      4.35 o 
  -1  -8  12       32.97       36.54      3.78 o 
   0  -8  12      277.10      225.36      4.50 o 
   1  -8  12      101.63       80.96      3.50 o 
   2  -8  12      146.86      146.29      4.02 o 
   3  -8  12      150.41      141.12      6.07 o 
   4  -8  12      427.76      385.59      6.13 o 
   5  -8  12       92.22       82.32      3.22 o 
   6  -8  12        7.57       11.16      3.70 o 
   7  -8  12       34.39       35.91      4.92 o 
   8  -8  12      367.59      334.95     42.19 o 
  -7  -7  12       13.58       19.72      3.62 o 
  -6  -7  12        4.44        1.77      4.39 o 
  -5  -7  12      109.76      107.71      6.74 o 
  -4  -7  12       94.34       78.11      6.53 o 
  -3  -7  12      503.24      434.93     13.38 o 
  -2  -7  12       59.02       51.97      3.45 o 
  -1  -7  12      189.18      155.74      4.87 o 
   0  -7  12       25.70       22.32      3.22 o 
   1  -7  12       98.45       76.22      4.30 o 
   2  -7  12        4.38        6.07      2.83 o 
   3  -7  12      348.24      310.72      6.19 o 
   4  -7  12       25.78       25.26      2.70 o 
   5  -7  12       24.21       17.82      2.75 o 
   6  -7  12       43.40       33.34      3.33 o 
   7  -7  12      306.15      294.49      6.33 o 
   8  -7  12      149.44      160.42     10.68 o 
  -7  -6  12        0.83        0.22      3.93 o 
  -6  -6  12       61.56       67.97      5.76 o 
  -5  -6  12        8.36       10.51      5.71 o 
  -4  -6  12      817.83      711.49     11.49 o 
  -3  -6  12      392.26      330.84     22.04 o 
  -2  -6  12      120.42      110.03      3.64 o 
  -1  -6  12      450.37      368.36      8.44 o 
   0  -6  12        7.34        4.60      2.87 o 
   1  -6  12      244.37      235.40      4.86 o 
   2  -6  12      465.18      437.74      6.57 o 
   3  -6  12       57.69       47.20      3.34 o 
   4  -6  12      389.28      402.69      6.09 o 
   5  -6  12      721.66      691.64     23.64 o 
   6  -6  12      276.90      276.23      7.47 o 
   7  -6  12        6.99       13.32      3.28 o 
   8  -6  12        1.69        2.49      3.17 o 
   9  -6  12       60.97       55.11      3.50 o 
  -8  -5  12       35.57       43.88      2.59 o 
  -7  -5  12       39.41       36.60      5.20 o 
  -6  -5  12       83.09       75.81      6.49 o 
  -5  -5  12       18.47       14.42      6.01 o 
  -4  -5  12     1047.84      827.89     12.05 o 
  -3  -5  12      355.29      306.82      5.77 o 
  -2  -5  12     2748.59     2423.17     18.70 o 
  -1  -5  12      154.30      153.64     10.48 o 
   0  -5  12      117.98      101.93      4.92 o 
   1  -5  12     1098.32      998.77     16.08 o 
   2  -5  12      445.12      451.28      9.25 o 
   4  -5  12      524.49      485.18      6.36 o 
   5  -5  12     1500.93     1364.30     15.01 o 
   6  -5  12       12.63       16.03      3.09 o 
   7  -5  12       40.59       40.15      2.90 o 
   8  -5  12        3.00        0.13      5.06 o 
   9  -5  12        4.64        5.77      3.73 o 
  -8  -4  12       35.68       41.74      3.23 o 
  -7  -4  12        8.71        8.81      5.22 o 
  -6  -4  12      232.23      197.75      7.71 o 
  -5  -4  12      546.68      502.08      9.99 o 
  -4  -4  12      156.02      137.51      6.29 o 
  -3  -4  12      406.52      348.51      5.61 o 
  -2  -4  12      256.24      225.62      4.01 o 
  -1  -4  12        0.27        2.68      3.53 o 
   0  -4  12       64.72       59.86      2.22 o 
   1  -4  12      496.80      475.59      5.89 o 
   2  -4  12       11.72       11.25      2.88 o 
   3  -4  12       10.25       10.71      4.18 o 
   5  -4  12       90.85       85.28      5.76 o 
   6  -4  12       35.15       26.48      3.12 o 
   7  -4  12       48.55       50.24      3.56 o 
   8  -4  12        1.15        1.50      5.37 o 
   9  -4  12      370.14      357.96      6.98 o 
  -9  -3  12       84.58       79.30      3.48 o 
  -8  -3  12        6.11        9.69      3.21 o 
  -7  -3  12       28.56       34.01      5.51 o 
  -6  -3  12      739.32      659.28      7.93 o 
  -5  -3  12      127.52      105.24      5.85 o 
  -4  -3  12      515.66      480.30      5.94 o 
  -3  -3  12      405.29      327.62      4.64 o 
  -2  -3  12       61.70       58.51      3.14 o 
  -1  -3  12      474.28      447.91      9.38 o 
   0  -3  12      542.74      533.90      5.45 o 
   1  -3  12       55.03       47.59      4.19 o 
   2  -3  12      152.69      153.26      4.39 o 
   3  -3  12       69.71       68.99      3.47 o 
   6  -3  12        0.50        5.40      2.85 o 
   7  -3  12        1.89        5.98      2.85 o 
   8  -3  12       69.77       68.94      6.19 o 
   9  -3  12      210.89      186.07      5.69 o 
  -9  -2  12        9.32       28.08      3.64 o 
  -8  -2  12       98.61       96.66      5.93 o 
  -7  -2  12       12.13        9.99      3.45 o 
  -6  -2  12       15.53       13.83      3.48 o 
  -5  -2  12       50.21       46.44      2.76 o 
  -4  -2  12       13.99       10.07      3.57 o 
  -3  -2  12       31.96       19.57      2.04 o 
  -2  -2  12      451.57      464.42      6.71 o 
  -1  -2  12       49.92       47.15      3.22 o 
   0  -2  12      817.95      818.05      7.31 o 
   1  -2  12      566.66      558.37      5.91 o 
   2  -2  12     1727.00     1869.27     11.35 o 
   3  -2  12      297.96      321.77      4.39 o 
   6  -2  12       97.58       87.47      3.26 o 
   7  -2  12        3.34        1.90      2.30 o 
   8  -2  12       17.73       11.43      5.34 o 
   9  -2  12      130.26      129.39      4.90 o 
  -9  -1  12       21.42       35.06      4.25 o 
  -8  -1  12       20.07       17.80      3.48 o 
  -7  -1  12      873.28      819.25     12.08 o 
  -6  -1  12      302.22      295.97      5.47 o 
  -5  -1  12      537.61      490.27      6.00 o 
  -4  -1  12        0.24        5.46      3.51 o 
  -3  -1  12      725.54      671.41      5.73 o 
  -2  -1  12        0.28        5.24      2.01 o 
  -1  -1  12      516.65      560.75     15.99 o 
   0  -1  12     3075.54     2894.07     37.23 o 
   1  -1  12     3025.52     3050.40     22.09 o 
   2  -1  12     6355.34     6144.17     24.90 o 
   3  -1  12       12.08       14.29      3.13 o 
   4  -1  12      859.18      830.67     11.31 o 
   6  -1  12        1.04        0.72      2.39 o 
   7  -1  12       45.14       35.52      2.66 o 
   8  -1  12       20.52       25.85      5.02 o 
   9  -1  12       27.30       22.42      3.31 o 
  -9   0  12        2.21       32.12      4.88 o 
  -8   0  12        0.64       -1.21      3.14 o 
  -7   0  12     1539.36     1528.36     19.92 o 
  -6   0  12      485.29      493.91      7.40 o 
  -5   0  12      129.56      112.32      4.76 o 
  -4   0  12      466.25      458.16      6.33 o 
  -3   0  12      230.81      233.48      4.52 o 
  -2   0  12       38.18       33.77      2.67 o 
  -1   0  12      794.38      757.19      8.32 o 
   0   0  12     2222.44     2504.48     12.17 o 
   1   0  12       32.78       47.95      2.33 o 
   2   0  12     2656.15     2587.40     17.13 o 
   3   0  12      241.03      248.44      7.12 o 
   4   0  12      128.68      121.86      5.99 o 
   5   0  12      162.94      158.41      6.98 o 
   6   0  12       90.46      101.04      3.23 o 
   7   0  12        6.84        7.65      2.35 o 
   8   0  12        2.26        0.53      2.80 o 
  -9   1  12       12.98        6.61      4.42 o 
  -8   1  12      117.57       99.04      6.20 o 
  -7   1  12      578.67      573.66     11.53 o 
  -6   1  12       27.20       32.27      3.19 o 
  -5   1  12      402.86      376.71      5.77 o 
  -4   1  12       41.55       46.50      3.11 o 
  -3   1  12      177.75      174.91      5.66 o 
  -2   1  12     1729.87     1746.54     15.88 o 
  -1   1  12      564.23      559.55      6.02 o 
   0   1  12        0.08        3.30      1.79 o 
   1   1  12      403.36      382.94      4.34 o 
   2   1  12       46.07       53.22      2.61 o 
   3   1  12       96.58       83.33      5.25 o 
   4   1  12       98.64       77.67      6.11 o 
   5   1  12      435.25      397.69      9.04 o 
   6   1  12      155.30      120.15      3.11 o 
   7   1  12        1.23        4.11      2.25 o 
   8   1  12       96.15      103.05      5.20 o 
  -9   2  12        2.39       12.40      3.23 o 
  -8   2  12      126.84      151.18      4.76 o 
  -7   2  12      144.08      148.41      3.94 o 
  -6   2  12      610.23      576.28      6.08 o 
  -5   2  12      133.73      127.59      3.58 o 
  -4   2  12        0.43       -0.75      4.05 o 
  -3   2  12      706.11      684.76      6.97 o 
  -2   2  12      834.84      815.20      5.87 o 
  -1   2  12        8.17       22.27      8.47 o 
   0   2  12      199.58      206.11      8.22 o 
   1   2  12      132.69      149.77      3.53 o 
   2   2  12       97.29       85.39      3.83 o 
   3   2  12      598.48      592.44      7.07 o 
   4   2  12      533.26      553.91     18.62 o 
   5   2  12      414.20      383.76      7.95 o 
   6   2  12      689.19      671.14      7.20 o 
   7   2  12        5.53       13.75      3.33 o 
   8   2  12        0.02       -0.32      3.51 o 
  -9   3  12       84.00       89.41      4.48 o 
  -8   3  12       35.48       39.36      3.46 o 
  -7   3  12       14.39       10.73      3.01 o 
  -6   3  12      360.16      352.89      7.38 o 
  -5   3  12      773.09      796.18     32.57 o 
  -4   3  12      677.91      624.90     37.86 o 
  -3   3  12      218.90      182.75      3.61 o 
  -2   3  12      316.08      278.36      4.03 o 
  -1   3  12       73.19       70.19      4.46 o 
   0   3  12      691.07      671.91     30.10 o 
   1   3  12      569.34      571.92     26.69 o 
   2   3  12      745.45      763.10     18.23 o 
   3   3  12      734.52      735.15      9.21 o 
   4   3  12      216.44      212.83      6.08 o 
   5   3  12      956.06      948.53     15.12 o 
   6   3  12     1099.10     1111.24     10.51 o 
   7   3  12       18.15       17.52      3.05 o 
   8   3  12       74.37       72.80      3.84 o 
  -9   4  12        3.26       -0.76      3.83 o 
  -8   4  12       28.76       29.08      4.93 o 
  -7   4  12      140.99      139.79      4.41 o 
  -6   4  12      285.32      270.22      6.08 o 
  -5   4  12       69.26       64.43      4.23 o 
  -4   4  12        0.72        3.78      2.61 o 
  -3   4  12      143.67      171.01     22.15 o 
  -2   4  12     1167.95     1180.65      9.37 o 
  -1   4  12       16.46       10.37      3.26 o 
   0   4  12      791.93      717.98     25.36 o 
   1   4  12      104.02       79.96      6.62 o 
   2   4  12      168.96      182.54      5.38 o 
   3   4  12      258.41      226.20      6.15 o 
   4   4  12      204.78      193.13      6.03 o 
   5   4  12       72.31       51.26      4.71 o 
   6   4  12      118.93      123.68      6.97 o 
   7   4  12        7.81       10.63      2.55 o 
  -9   5  12       53.09       67.64      4.16 o 
  -8   5  12        6.32       11.06      4.35 o 
  -7   5  12       47.06       43.25      3.81 o 
  -6   5  12     2269.16     2103.30     18.58 o 
  -5   5  12     1529.29     1422.24     15.53 o 
  -4   5  12      506.45      511.97      6.80 o 
  -3   5  12      131.76      114.22      4.60 o 
  -2   5  12      372.23      338.62      6.08 o 
  -1   5  12       75.83       71.76      4.21 o 
   0   5  12      322.87      300.74      6.29 o 
   1   5  12      249.28      243.57      5.63 o 
   2   5  12      101.85       96.32      4.82 o 
   3   5  12      114.85       90.95      4.91 o 
   4   5  12      336.29      323.54      7.00 o 
   5   5  12        3.33        0.24      3.53 o 
   6   5  12       36.83       33.27      3.22 o 
   7   5  12      103.41       97.00     14.34 o 
  -9   6  12       19.50       38.95      3.32 o 
  -8   6  12       10.48       16.77      4.22 o 
  -7   6  12        1.57        0.47      3.18 o 
  -6   6  12      445.71      437.15      6.71 o 
  -5   6  12       40.27       37.91      5.72 o 
  -4   6  12       21.40       19.07      3.63 o 
  -3   6  12      574.78      551.90     27.08 o 
  -2   6  12      118.82      100.34      9.61 o 
  -1   6  12      665.34      599.57     12.75 o 
   0   6  12      744.26      724.71      8.87 o 
   1   6  12      185.29      173.99      4.36 o 
   2   6  12      464.04      442.52     16.34 o 
   3   6  12       69.48       50.53      5.82 o 
   4   6  12       38.24       34.75      5.51 o 
   5   6  12      182.77      180.13      9.96 o 
   6   6  12       33.82       29.09      2.67 o 
  -8   7  12       50.08       55.45      5.15 o 
  -7   7  12       13.71       11.00      3.05 o 
  -6   7  12        0.51       -0.38      3.51 o 
  -5   7  12        6.02        4.08      2.72 o 
  -4   7  12       13.77       17.03      3.64 o 
  -3   7  12     1546.97     1388.42     16.04 o 
  -2   7  12      681.51      607.21     28.78 o 
  -1   7  12      393.08      319.29      6.49 o 
   0   7  12        0.14        1.85      3.95 o 
   1   7  12      836.04      805.71     30.45 o 
   2   7  12        1.02        3.10      4.61 o 
   3   7  12      499.77      439.11      9.37 o 
   4   7  12       32.98       31.27      4.74 o 
   5   7  12      231.86      209.26      9.50 o 
  -7   8  12       16.44       27.84      8.61 o 
  -6   8  12        0.02        1.57      3.07 o 
  -5   8  12        8.62       12.18      4.47 o 
  -4   8  12      136.02      140.80      5.91 o 
  -3   8  12      123.00      120.60      4.80 o 
  -2   8  12       16.20       11.04      3.05 o 
  -1   8  12       55.96       55.61      4.56 o 
   0   8  12      333.56      325.28      6.43 o 
   1   8  12     1534.83     1421.59      8.60 o 
   2   8  12       37.43       29.70      4.70 o 
   3   8  12       34.56       26.54      4.32 o 
   4   8  12      116.30      117.88      7.09 o 
  -7   9  12        4.86        5.79      3.08 o 
  -6   9  12        5.55        1.09      3.92 o 
  -5   9  12      192.06      174.80      4.18 o 
  -4   9  12      645.71      551.34      8.75 o 
  -3   9  12       54.09       50.50      6.25 o 
  -2   9  12        8.12        9.41      3.21 o 
  -1   9  12      701.90      635.11     17.81 o 
   0   9  12      302.34      284.15      5.62 o 
   1   9  12      409.41      396.37      6.66 o 
   2   9  12       81.72       82.82      3.38 o 
   3   9  12       21.89       21.84      2.08 o 
  -6  10  12       32.62       42.56      3.39 o 
  -5  10  12      203.43      200.97      3.33 o 
  -4  10  12      146.99      138.24      3.64 o 
  -3  10  12      381.20      333.40      4.85 o 
  -2  10  12       65.54       59.35      5.44 o 
  -1  10  12        1.06        0.58      4.33 o 
   0  10  12      515.78      501.78      5.59 o 
   1  10  12      574.51      558.25     13.74 o 
   2  10  12        0.05        2.49      2.68 o 
  -3  11  12        0.45       -2.41      2.98 o 
  -2  11  12       35.48       27.04      3.62 o 
  -1  11  12       14.90       17.50      3.01 o 
   1 -12  13        8.70        8.88      2.40 o 
   2 -12  13       22.06       36.31      3.07 o 
   3 -12  13        6.48       13.00      2.95 o 
   4 -12  13       19.30       24.30      2.62 o 
  -3 -11  13        0.00       -0.95      3.27 o 
  -2 -11  13       35.24       32.29      4.90 o 
  -1 -11  13       73.66       61.07      6.08 o 
   0 -11  13        1.53       -0.82      2.23 o 
   1 -11  13       10.01        6.45      2.73 o 
   2 -11  13       70.17       66.59      4.48 o 
   3 -11  13       58.47       53.82      4.20 o 
   4 -11  13      136.41      118.82      4.64 o 
   5 -11  13      218.53      214.28      3.63 o 
  -3 -10  13       28.30       33.18      5.03 o 
  -2 -10  13       40.32       37.36      5.94 o 
  -1 -10  13       53.02       43.54      6.64 o 
   0 -10  13       58.67       50.73      2.97 o 
   1 -10  13      116.28      130.47      3.39 o 
   2 -10  13       34.15       32.74      4.52 o 
   3 -10  13       46.00       31.68      4.80 o 
   4 -10  13      282.25      266.02      6.82 o 
   5 -10  13        7.38        6.59      3.35 o 
   6 -10  13        6.15        6.90      2.41 o 
   7 -10  13      185.10      201.23      4.84 o 
  -5  -9  13      112.14      107.59      4.34 o 
  -4  -9  13        0.46        0.35      4.04 o 
  -3  -9  13       42.04       42.08      7.71 o 
  -2  -9  13       19.46       21.12      3.78 o 
  -1  -9  13      576.06      496.58     15.26 o 
   0  -9  13       41.12       48.00      3.38 o 
   1  -9  13       15.52       17.27      3.07 o 
   2  -9  13      163.37      147.21      3.60 o 
   3  -9  13       84.27       74.53      3.93 o 
   4  -9  13       25.98       32.54      3.35 o 
   5  -9  13      284.07      294.82      6.91 o 
   6  -9  13        9.16        6.62      2.19 o 
   7  -9  13        0.17        7.13      4.14 o 
  -6  -8  13       63.65       70.14      4.08 o 
  -5  -8  13        0.76       -0.83      4.66 o 
  -4  -8  13      180.21      172.97      6.93 o 
  -3  -8  13        0.81       -2.11      5.87 o 
  -2  -8  13      155.97      111.39      3.98 o 
  -1  -8  13      255.23      223.59      6.71 o 
   0  -8  13      204.82      168.34      4.15 o 
   1  -8  13      107.15      107.74      3.78 o 
   2  -8  13      394.95      356.33      5.37 o 
   3  -8  13      226.36      221.40      6.96 o 
   4  -8  13       36.49       42.08      2.91 o 
   5  -8  13       15.00       16.53      2.51 o 
   6  -8  13       24.84       23.13      3.63 o 
   7  -8  13       25.32       20.62      7.01 o 
  -7  -7  13       13.00       34.10      3.42 o 
  -6  -7  13        4.39       -0.28      4.40 o 
  -5  -7  13        7.12        2.65      4.86 o 
  -4  -7  13      357.73      317.91      8.85 o 
  -3  -7  13       96.36       91.94      5.41 o 
  -2  -7  13        6.97       12.10      3.10 o 
  -1  -7  13       14.21       19.61      2.47 o 
   0  -7  13      245.25      219.94     13.78 o 
   1  -7  13        6.82        9.48      3.35 o 
   2  -7  13      449.31      404.33      9.08 o 
   3  -7  13       27.98       23.58      3.29 o 
   4  -7  13        0.01       -0.32      2.94 o 
   5  -7  13       51.00       42.66      2.88 o 
   6  -7  13      296.73      271.57      4.70 o 
   7  -7  13       42.26       46.01      3.20 o 
   8  -7  13      584.90      546.98      8.44 o 
  -7  -6  13        3.04        0.64      4.07 o 
  -6  -6  13      117.07      102.43      6.26 o 
  -5  -6  13       77.17       65.33      6.44 o 
  -4  -6  13        0.00        4.48      5.48 o 
  -3  -6  13      622.28      518.88     10.27 o 
  -2  -6  13       29.43       28.94      3.13 o 
  -1  -6  13      621.22      601.97      6.20 o 
   0  -6  13        0.83        1.13      2.41 o 
   1  -6  13      498.65      489.02     10.37 o 
   2  -6  13     1410.85     1402.75     63.00 o 
   3  -6  13      439.46      415.12      6.19 o 
   4  -6  13      281.39      248.45      5.19 o 
   5  -6  13      118.85      111.10      4.58 o 
   6  -6  13     1514.50     1374.38     11.06 o 
   7  -6  13       41.73       40.29      3.38 o 
   8  -6  13       15.07       12.53      4.97 o 
  -8  -5  13       64.36       79.68      2.66 o 
  -7  -5  13       57.47       52.60      5.06 o 
  -6  -5  13      317.93      305.12      8.57 o 
  -5  -5  13       32.08       19.54      6.28 o 
  -4  -5  13      241.40      202.29      7.80 o 
  -3  -5  13      177.64      147.90      4.83 o 
  -2  -5  13       14.28       17.71      3.62 o 
  -1  -5  13     3439.51     3210.35    164.68 o 
   0  -5  13       81.45       90.32      3.22 o 
   1  -5  13      128.02      145.99      3.72 o 
   2  -5  13     1234.38     1208.92     14.63 o 
   3  -5  13        0.61        2.07      3.52 o 
   4  -5  13      171.88      173.43      4.50 o 
   5  -5  13       44.04       47.29      3.48 o 
   6  -5  13      236.10      221.13      7.05 o 
   7  -5  13        2.00        2.31      2.47 o 
   8  -5  13       25.24       25.02      5.32 o 
   9  -5  13       35.87       31.91      3.62 o 
  -8  -4  13       65.03       78.46      4.69 o 
  -7  -4  13       81.65       72.94      5.78 o 
  -6  -4  13       29.61       20.56      5.61 o 
  -5  -4  13       36.36       31.30      5.68 o 
  -4  -4  13       67.66       42.44      5.52 o 
  -3  -4  13      359.63      400.06      5.93 o 
  -2  -4  13      216.36      215.75      8.43 o 
  -1  -4  13     2211.97     2087.81     12.40 o 
   0  -4  13      552.74      481.60      5.44 o 
   1  -4  13     1554.61     1377.00     54.44 o 
   2  -4  13        1.42        1.74      2.83 o 
   3  -4  13       65.34       52.82      5.70 o 
   4  -4  13      113.65      131.82      5.41 o 
   5  -4  13      277.23      248.66      7.84 o 
   6  -4  13        0.03        0.06      2.80 o 
   7  -4  13        3.14        4.05      2.36 o 
   8  -4  13        0.20        1.55      4.98 o 
   9  -4  13       36.85       32.02      3.87 o 
  -8  -3  13        2.86        3.51      6.35 o 
  -7  -3  13       13.99       11.69      5.45 o 
  -6  -3  13      120.14      107.91      6.68 o 
  -5  -3  13      857.41      781.99     11.77 o 
  -4  -3  13        0.02        7.55      2.82 o 
  -3  -3  13       35.84       23.86      2.69 o 
  -2  -3  13        0.03        2.89      3.06 o 
  -1  -3  13      181.28      182.24      8.25 o 
   0  -3  13      387.41      380.35      5.19 o 
   1  -3  13      108.03       93.86      3.45 o 
   2  -3  13      359.84      387.45     39.55 o 
   3  -3  13       23.64       25.11      3.31 o 
   4  -3  13       34.20       38.50      3.94 o 
   6  -3  13      311.98      298.95      6.13 o 
   7  -3  13      159.28      149.99      4.50 o 
   8  -3  13      468.90      413.56      9.36 o 
   9  -3  13       75.53       79.39      4.45 o 
  -9  -2  13       29.93       40.77      3.73 o 
  -8  -2  13        6.72       -2.13      4.78 o 
  -7  -2  13      162.08      160.31      6.72 o 
  -6  -2  13       88.35       93.34      5.63 o 
  -5  -2  13        0.12        1.23      2.42 o 
  -4  -2  13      761.50      641.79      7.02 o 
  -3  -2  13        3.10        1.87      3.30 o 
  -2  -2  13      775.40      757.61     12.44 o 
  -1  -2  13        0.20       -1.35      1.71 o 
   0  -2  13       47.04       33.98      2.11 o 
   1  -2  13      154.29      130.00      4.02 o 
   2  -2  13        3.70        5.08      2.63 o 
   3  -2  13       76.42       69.31      3.02 o 
   5  -2  13      315.40      285.97      8.04 o 
   6  -2  13      153.25      137.66      4.17 o 
   7  -2  13      171.04      154.22      4.96 o 
   8  -2  13       12.31       13.36      4.82 o 
   9  -2  13        8.88       12.87      3.23 o 
  -9  -1  13       30.32       43.96      4.04 o 
  -8  -1  13       22.15       19.11      5.12 o 
  -7  -1  13       35.43       33.65      3.46 o 
  -6  -1  13       14.72       22.15      2.89 o 
  -5  -1  13        6.13        6.70      2.47 o 
  -4  -1  13       79.28       60.08      6.86 o 
  -3  -1  13      360.26      350.81      4.62 o 
  -2  -1  13      511.17      563.26     23.00 o 
  -1  -1  13      166.21      163.82      7.11 o 
   0  -1  13      896.25      804.84      6.53 o 
   1  -1  13     1427.18     1256.49      7.08 o 
   2  -1  13     4169.44     4026.07     45.03 o 
   3  -1  13      309.44      317.38      5.74 o 
   4  -1  13     2273.47     2163.80     17.45 o 
   5  -1  13       80.27       69.85      4.07 o 
   6  -1  13        0.38        0.45      2.45 o 
   7  -1  13       10.68        9.54      2.21 o 
   8  -1  13      218.53      201.52      6.66 o 
  -9   0  13        1.77        0.63      3.89 o 
  -8   0  13        9.57        2.56      3.07 o 
  -7   0  13      235.56      208.94      6.63 o 
  -6   0  13       53.49       44.92      3.67 o 
  -5   0  13      135.74      105.18      4.01 o 
  -4   0  13      198.18      185.69      4.08 o 
  -3   0  13      600.18      541.28      8.60 o 
  -2   0  13      233.53      236.63      4.15 o 
  -1   0  13     3515.51     3600.47     32.45 o 
   0   0  13      212.25      265.01      4.78 o 
   1   0  13     3234.34     3381.13     12.18 o 
   2   0  13     1103.41     1118.79     12.17 o 
   3   0  13      198.36      212.74      4.06 o 
   4   0  13       26.88       27.32      4.55 o 
   5   0  13       43.18       30.18      2.52 o 
   6   0  13       42.17       39.58      2.75 o 
   7   0  13      170.80      165.94      3.76 o 
   8   0  13        5.76       -1.64      3.73 o 
  -9   1  13      196.41      172.50      5.76 o 
  -8   1  13       27.70       39.26     10.02 o 
  -7   1  13       87.76       86.40      4.62 o 
  -6   1  13      605.42      559.60      9.74 o 
  -5   1  13       54.65       45.31      3.77 o 
  -4   1  13      506.91      474.93     12.42 o 
  -3   1  13      475.71      488.72      8.41 o 
  -2   1  13      271.52      290.18      5.09 o 
  -1   1  13       30.20       41.49      3.11 o 
   0   1  13       90.09       70.72      3.44 o 
   1   1  13      733.67      781.86      7.76 o 
   2   1  13     1226.73     1236.44     25.30 o 
   3   1  13       10.03        7.14      2.53 o 
   4   1  13       78.41       73.07      9.86 o 
   5   1  13      227.28      214.77      4.89 o 
   6   1  13      123.28      115.88      4.75 o 
   7   1  13      172.52      183.08     14.87 o 
   8   1  13       24.26       26.49      3.90 o 
  -9   2  13       65.87       89.79      3.87 o 
  -8   2  13       11.61       12.66      3.35 o 
  -7   2  13      198.68      195.29      4.17 o 
  -6   2  13       36.14       38.63      3.14 o 
  -5   2  13     1725.37     1697.70     29.53 o 
  -4   2  13       51.19       40.77      4.68 o 
  -3   2  13      293.55      268.73      5.49 o 
  -2   2  13       75.87       80.36      3.01 o 
  -1   2  13      507.07      521.52      6.63 o 
   0   2  13       88.05       94.18      3.93 o 
   1   2  13        6.07        6.68      3.07 o 
   2   2  13      935.68      977.90      6.78 o 
   3   2  13      145.33      151.83      6.73 o 
   4   2  13      632.21      638.57      9.11 o 
   5   2  13       93.52       92.14      3.32 o 
   6   2  13       91.09       99.88      3.25 o 
   7   2  13       76.01       64.83     10.24 o 
   8   2  13       20.80       18.05      3.22 o 
  -9   3  13        3.11        9.84      3.42 o 
  -8   3  13        3.82        4.89      4.50 o 
  -7   3  13        5.77        7.22      2.95 o 
  -6   3  13     1513.98     1454.55     29.55 o 
  -5   3  13      156.27      139.13     13.24 o 
  -4   3  13       23.16       24.62      4.07 o 
  -3   3  13      385.55      361.82      6.35 o 
  -2   3  13      668.94      617.61      7.86 o 
  -1   3  13      158.83      159.74      4.62 o 
   0   3  13       67.79       78.60      5.21 o 
   1   3  13      747.43      729.89     38.15 o 
   2   3  13      406.66      370.29      7.45 o 
   3   3  13      501.74      462.48     15.91 o 
   4   3  13        2.82        3.19      3.85 o 
   5   3  13      464.11      430.24      7.74 o 
   6   3  13      298.62      299.05     11.36 o 
   7   3  13      158.41      151.42     14.94 o 
  -9   4  13        8.10        5.07      3.44 o 
  -8   4  13        8.02        5.22      4.19 o 
  -7   4  13      109.59       95.47     10.15 o 
  -6   4  13      263.18      254.74      7.95 o 
  -5   4  13     3702.16     3672.48    133.87 o 
  -4   4  13      288.77      292.01     10.28 o 
  -3   4  13       62.67       56.23      3.12 o 
  -2   4  13     2416.79     2249.67     98.54 o 
  -1   4  13     1864.94     1676.59     18.98 o 
   0   4  13      118.80      105.11      6.63 o 
   1   4  13       24.21       25.78      2.88 o 
   2   4  13       15.75       18.82      5.77 o 
   3   4  13      152.69      137.22      5.40 o 
   4   4  13       21.90       21.81      4.34 o 
   5   4  13       95.94       99.26      4.03 o 
   6   4  13      184.64      170.92     13.22 o 
   7   4  13       44.56       38.60      2.61 o 
  -9   5  13        0.02        4.36      3.19 o 
  -8   5  13       11.10       10.62      4.13 o 
  -7   5  13      103.97      113.32      5.76 o 
  -6   5  13      167.49      170.64      7.21 o 
  -5   5  13     1174.16     1134.35     14.08 o 
  -4   5  13       87.51       83.12      4.20 o 
  -3   5  13     1478.69     1458.58     38.40 o 
  -2   5  13       64.53       46.87      4.10 o 
  -1   5  13      279.83      284.00      5.85 o 
   0   5  13      496.96      471.80      7.60 o 
   1   5  13        0.34        4.24      3.01 o 
   2   5  13        8.27       11.46      3.91 o 
   3   5  13       12.17       13.55      4.03 o 
   4   5  13      146.53      121.42      5.43 o 
   5   5  13       94.80      115.78      8.04 o 
   6   5  13        4.75        6.07      2.73 o 
  -8   6  13       51.77       60.31      4.59 o 
  -7   6  13        3.09        7.00      3.11 o 
  -6   6  13        1.72        2.44      3.52 o 
  -5   6  13        0.07        1.03      4.97 o 
  -4   6  13       76.09       79.34      4.24 o 
  -3   6  13       74.51       84.77     15.94 o 
  -2   6  13       99.54       81.40      9.31 o 
  -1   6  13        3.66        3.44      3.98 o 
   0   6  13      189.91      195.73      5.84 o 
   1   6  13      287.17      275.43      5.00 o 
   2   6  13      204.30      212.51      6.00 o 
   3   6  13       37.75       31.49      5.30 o 
   4   6  13      208.84      176.06      7.05 o 
   5   6  13       19.21       17.89      3.19 o 
   6   6  13      163.80      171.48     12.72 o 
  -8   7  13        3.25        9.21      4.62 o 
  -7   7  13       95.69       96.23      3.50 o 
  -6   7  13       90.92       88.24      3.99 o 
  -5   7  13      146.43      143.81      5.78 o 
  -4   7  13      656.57      610.87     25.83 o 
  -3   7  13       91.91       91.97      6.71 o 
  -2   7  13        5.59        1.59      4.37 o 
  -1   7  13      546.97      527.14      7.71 o 
   0   7  13      451.32      421.91     11.66 o 
   1   7  13      571.53      574.54      7.37 o 
   2   7  13       13.99       10.81      4.75 o 
   3   7  13      448.52      362.80      8.56 o 
   4   7  13       68.76       57.93      4.85 o 
   5   7  13      119.44       96.96      5.54 o 
  -7   8  13        0.08        7.15      8.41 o 
  -6   8  13        0.24        1.62      3.86 o 
  -5   8  13        6.47       10.92      3.23 o 
  -4   8  13       19.05        7.13      3.46 o 
  -3   8  13       46.21       50.62      5.61 o 
  -2   8  13       25.63       21.54      4.17 o 
  -1   8  13      548.82      491.39      7.30 o 
   0   8  13      464.43      428.95      6.95 o 
   1   8  13       55.84       52.62      3.32 o 
   2   8  13       65.01       58.06      4.66 o 
   3   8  13        1.14        6.01      3.73 o 
   4   8  13       18.93       12.08      2.04 o 
  -7   9  13        0.54       -0.35      2.45 o 
  -6   9  13       46.24       28.89      3.67 o 
  -5   9  13      118.91      132.77      3.62 o 
  -4   9  13       39.65       40.32      3.43 o 
  -3   9  13       76.57       78.82      4.29 o 
  -2   9  13        1.18        5.09      5.21 o 
  -1   9  13      173.48      170.35      7.95 o 
   0   9  13       14.21       14.70      3.75 o 
   1   9  13       52.27       49.48      5.62 o 
   2   9  13        7.41        5.38      4.86 o 
   3   9  13        6.38       12.28      1.69 o 
  -6  10  13       15.90       22.66      2.71 o 
  -5  10  13        1.13       -2.07      3.01 o 
  -4  10  13       13.47        6.29      2.38 o 
  -3  10  13      122.55      100.35      3.23 o 
  -2  10  13       57.39       50.67      5.09 o 
  -1  10  13       18.16       16.53      4.53 o 
   0  10  13      126.68      109.37      4.88 o 
   1  10  13        0.00        4.98      3.22 o 
  -3  11  13       21.53       16.35      2.73 o 
   1 -12  14        1.05       -2.13      2.13 o 
   2 -12  14        4.52        1.94      2.49 o 
   3 -12  14        5.22       10.48      2.55 o 
  -2 -11  14        6.00       -3.82      4.74 o 
  -1 -11  14       90.02       84.51      4.23 o 
   0 -11  14        0.89        1.13      2.32 o 
   1 -11  14        0.23        2.03      2.44 o 
   2 -11  14       22.68       18.16      3.75 o 
   3 -11  14      193.38      221.73      5.74 o 
   4 -11  14      406.63      407.26      6.60 o 
   5 -11  14      174.80      149.32      3.37 o 
  -4 -10  14        9.82        7.23      3.86 o 
  -3 -10  14        2.42        3.57      3.95 o 
  -2 -10  14        7.21        1.07      5.03 o 
  -1 -10  14      142.34      122.97      7.99 o 
   0 -10  14      316.40      300.39      5.61 o 
   1 -10  14      694.22      667.28      8.01 o 
   2 -10  14       70.64       55.90      4.89 o 
   3 -10  14        6.82       14.43      4.14 o 
   4 -10  14       17.63       17.85      4.07 o 
   5 -10  14       65.70       63.73      3.89 o 
   6 -10  14      110.57      155.91      5.55 o 
  -5  -9  14      103.84       85.19     13.75 o 
  -4  -9  14       99.80      100.04      5.05 o 
  -3  -9  14      295.98      264.13     15.38 o 
  -2  -9  14      313.16      273.09     13.74 o 
  -1  -9  14      232.20      213.04     10.27 o 
   0  -9  14     1321.45     1221.09     26.08 o 
   1  -9  14       45.10       44.91      2.99 o 
   2  -9  14       72.68       47.64      4.89 o 
   3  -9  14      571.52      551.41     10.84 o 
   4  -9  14       44.26       38.96      3.34 o 
   5  -9  14       33.11       39.96      4.15 o 
   6  -9  14       24.62       16.19      2.11 o 
   7  -9  14       31.58       28.37      4.19 o 
  -6  -8  14        7.94        3.54      3.15 o 
  -5  -8  14       92.73      102.82      5.49 o 
  -4  -8  14      342.10      308.52      7.95 o 
  -3  -8  14      213.64      180.63     15.73 o 
  -2  -8  14       14.11        9.49      3.02 o 
  -1  -8  14      972.04      899.10     31.57 o 
   0  -8  14       15.94        9.61      2.80 o 
   1  -8  14      126.98      118.72      3.88 o 
   2  -8  14      141.76      136.85      5.27 o 
   3  -8  14       21.05       11.98      4.27 o 
   4  -8  14      119.42      109.23      3.49 o 
   5  -8  14        8.29        2.80      2.31 o 
   6  -8  14        0.10       -0.53      3.22 o 
   7  -8  14      100.91       93.05     15.94 o 
  -6  -7  14       46.05       33.28      4.85 o 
  -5  -7  14        0.94       -0.84      5.55 o 
  -4  -7  14      419.96      344.26      8.81 o 
  -3  -7  14      105.07      117.55      5.20 o 
  -2  -7  14      116.92      114.80      3.91 o 
  -1  -7  14        0.33        4.69      2.35 o 
   0  -7  14        3.16        2.03      2.68 o 
   1  -7  14      134.78      118.56      4.73 o 
   2  -7  14      177.01      173.56      4.47 o 
   3  -7  14       46.84       42.33      3.51 o 
   4  -7  14       76.36       83.70      4.04 o 
   5  -7  14       69.82       76.61      5.41 o 
   6  -7  14      104.57       99.09      4.78 o 
   7  -7  14      451.46      459.51      8.15 o 
   8  -7  14        4.45       14.32      3.83 o 
  -7  -6  14        0.14        0.61      3.89 o 
  -6  -6  14        3.41       -1.92      5.32 o 
  -5  -6  14        1.00       -1.39      5.48 o 
  -4  -6  14      142.60      107.38      7.07 o 
  -3  -6  14       99.97       84.69      6.89 o 
  -2  -6  14      196.66      173.72      4.24 o 
  -1  -6  14      122.05      106.76      3.03 o 
   0  -6  14      275.12      244.85      7.71 o 
   1  -6  14       36.57       31.24      2.98 o 
   2  -6  14      118.38       97.30      6.61 o 
   3  -6  14      126.86      130.13      4.41 o 
   4  -6  14        5.38        2.11      3.06 o 
   5  -6  14      336.05      302.32      5.69 o 
   6  -6  14      248.74      237.11      4.94 o 
   7  -6  14      106.79       93.11      4.20 o 
   8  -6  14      144.79      142.15      6.03 o 
  -8  -5  14        0.00       -2.83      2.83 o 
  -7  -5  14        1.01        0.82      4.24 o 
  -6  -5  14        3.04       -2.90      5.69 o 
  -5  -5  14       42.54       28.94      5.97 o 
  -4  -5  14      148.18      145.27      7.03 o 
  -3  -5  14      572.71      520.31     31.73 o 
  -2  -5  14     2019.46     1883.21     17.23 o 
  -1  -5  14       97.52       94.80      4.65 o 
   0  -5  14       26.69       32.80      6.83 o 
   1  -5  14      375.03      376.00      7.83 o 
   2  -5  14      125.82      134.14     15.58 o 
   3  -5  14        1.92        1.41      3.08 o 
   4  -5  14      714.48      636.81     12.90 o 
   5  -5  14      372.86      403.79     23.46 o 
   6  -5  14        3.88        4.01      2.90 o 
   7  -5  14        0.17        6.06      2.94 o 
   8  -5  14       20.41       18.80      4.97 o 
  -8  -4  14        7.26        2.20      2.40 o 
  -7  -4  14       55.60       58.04      5.49 o 
  -6  -4  14       20.16       19.54      5.61 o 
  -5  -4  14      827.28      729.69     11.73 o 
  -4  -4  14      424.03      402.63     26.61 o 
  -3  -4  14      613.26      495.81      6.62 o 
  -2  -4  14      147.61      151.32      9.58 o 
  -1  -4  14      822.31      735.37     17.22 o 
   0  -4  14      767.94      784.87     23.89 o 
   1  -4  14      369.31      386.70     12.79 o 
   2  -4  14      310.56      312.38      9.51 o 
   3  -4  14        4.99        6.09      8.04 o 
   4  -4  14       11.28       16.99      3.92 o 
   5  -4  14       40.30       35.96      5.11 o 
   6  -4  14      353.34      339.81     14.82 o 
   7  -4  14       88.03       93.91      3.71 o 
   8  -4  14       10.41        3.50      5.00 o 
   9  -4  14        6.84        7.44      3.05 o 
  -8  -3  14       23.45       27.44      2.88 o 
  -7  -3  14      211.97      240.66      7.26 o 
  -6  -3  14       86.94       73.72      6.36 o 
  -5  -3  14       13.83       10.38      4.25 o 
  -4  -3  14       40.23       32.16      3.30 o 
  -3  -3  14     1892.52     1787.67     48.70 o 
  -2  -3  14        0.28        0.92      3.07 o 
  -1  -3  14       95.32      101.63     10.35 o 
   0  -3  14      856.58      857.25      7.65 o 
   1  -3  14      113.12      107.52      3.13 o 
   2  -3  14      447.24      442.62     22.45 o 
   3  -3  14        0.41        3.14      4.26 o 
   4  -3  14        9.72        5.84      3.53 o 
   5  -3  14        0.01        0.73      4.51 o 
   6  -3  14      100.21       88.56      4.32 o 
   7  -3  14      102.43       94.83      3.10 o 
   8  -3  14       34.59       41.19      5.38 o 
   9  -3  14       73.12       65.55      3.58 o 
  -9  -2  14        2.19        9.27      3.11 o 
  -8  -2  14       64.59       64.09      5.19 o 
  -7  -2  14       81.54       97.30      6.02 o 
  -6  -2  14        0.31        3.04      6.07 o 
  -5  -2  14       61.67       35.43      3.68 o 
  -4  -2  14       45.30       33.61      5.21 o 
  -3  -2  14       45.17       25.65      6.43 o 
  -2  -2  14       50.38       62.12      2.55 o 
  -1  -2  14      179.19      151.32      3.73 o 
   0  -2  14       12.73       13.84      2.76 o 
   1  -2  14      425.88      433.97     18.49 o 
   2  -2  14       70.93      106.71      3.46 o 
   3  -2  14      168.36      136.57      4.54 o 
   4  -2  14        0.01        1.93      2.93 o 
   5  -2  14      172.25      158.14      6.68 o 
   6  -2  14       98.32       77.87      3.12 o 
   7  -2  14      349.80      338.02      4.23 o 
   8  -2  14        0.28        0.35      4.40 o 
  -9  -1  14       32.05       31.19      3.56 o 
  -7  -1  14      153.08      125.51      5.55 o 
  -6  -1  14        5.16       12.46      3.31 o 
  -5  -1  14        1.39        7.33      3.39 o 
  -4  -1  14      249.10      204.15      8.71 o 
  -3  -1  14        3.13        2.39      3.14 o 
  -2  -1  14      124.12      121.83      5.02 o 
  -1  -1  14      201.60      266.91     62.22 o 
   0  -1  14     2072.76     2164.85      9.74 o 
   1  -1  14      307.06      357.01      5.02 o 
   2  -1  14       94.54      114.58      3.94 o 
   3  -1  14      275.81      281.81      4.54 o 
   4  -1  14       21.48       24.70      4.70 o 
   5  -1  14      182.80      177.32      8.58 o 
   6  -1  14       63.42       53.26      2.87 o 
   7  -1  14       94.71       94.66      3.46 o 
   8  -1  14        9.04        3.88      4.10 o 
  -9   0  14       42.67       47.24      4.06 o 
  -8   0  14       54.29       45.86      3.42 o 
  -7   0  14       34.43       44.79      3.84 o 
  -6   0  14       31.17       42.76      5.36 o 
  -5   0  14       34.99       34.70      4.87 o 
  -4   0  14     1961.09     1817.90     15.49 o 
  -3   0  14      400.65      444.15      8.02 o 
  -2   0  14     3030.68     3138.48     12.98 o 
  -1   0  14     2767.03     2775.70     65.75 o 
   0   0  14     8163.37     8176.84    281.35 o 
   1   0  14      776.81      847.03     16.46 o 
   2   0  14       66.10       53.69      7.06 o 
   3   0  14      283.16      263.61      7.00 o 
   4   0  14       13.81        8.59      3.41 o 
   5   0  14       77.81       76.45      3.14 o 
   6   0  14       18.36       16.43      3.10 o 
   7   0  14       33.83       24.17      3.48 o 
   8   0  14        0.16        3.44      3.26 o 
  -8   1  14      194.29      208.74     17.91 o 
  -7   1  14      170.54      158.25      4.95 o 
  -6   1  14       82.58       76.07      4.39 o 
  -5   1  14       48.41       41.94      3.66 o 
  -4   1  14     1235.96     1313.83    132.73 o 
  -3   1  14        5.39        5.87      2.82 o 
  -2   1  14     3822.91     3641.01     26.37 o 
  -1   1  14        2.91        3.00      3.45 o 
   0   1  14      464.30      510.56     17.42 o 
   1   1  14     1106.01     1153.28     15.50 o 
   2   1  14      591.16      626.89     12.11 o 
   3   1  14       86.59       84.52      3.07 o 
   4   1  14      143.66      122.96      4.47 o 
   5   1  14      148.72      131.63      3.53 o 
   6   1  14      122.12      116.08      4.36 o 
   7   1  14       81.43       69.64      8.83 o 
  -9   2  14        0.31        5.11      2.85 o 
  -8   2  14        0.43       -1.66      3.09 o 
  -7   2  14      104.18       89.02     13.67 o 
  -6   2  14      176.72      170.54      5.22 o 
  -5   2  14      392.65      382.75     38.19 o 
  -4   2  14       83.45       70.76      3.84 o 
  -3   2  14      849.85      804.30      7.79 o 
  -2   2  14      453.62      458.68      5.14 o 
  -1   2  14      181.28      193.04     25.37 o 
   0   2  14      226.39      244.10     17.72 o 
   1   2  14       56.71       52.44      3.86 o 
   2   2  14      269.55      311.61      8.32 o 
   3   2  14        0.02       -0.46      2.45 o 
   4   2  14        1.42        0.46      2.91 o 
   5   2  14      401.55      417.75      6.49 o 
   6   2  14      264.44      272.03      6.48 o 
   7   2  14      348.60      349.44     38.31 o 
  -9   3  14       43.43       37.73      3.27 o 
  -8   3  14       60.30       62.40      5.00 o 
  -7   3  14       23.14       10.87      3.84 o 
  -6   3  14        6.62        9.43      3.83 o 
  -5   3  14      154.99      154.78     13.56 o 
  -4   3  14       46.09       41.83      3.90 o 
  -3   3  14        6.72        7.18      3.12 o 
  -2   3  14        0.67        5.13      6.31 o 
  -1   3  14      393.94      384.04     13.47 o 
   0   3  14        0.34        0.99      3.20 o 
   1   3  14     1042.52     1024.46     12.82 o 
   2   3  14       56.22       58.49      3.76 o 
   3   3  14       19.01       15.61      4.17 o 
   4   3  14      139.30      142.07      4.04 o 
   5   3  14      693.95      699.19     18.49 o 
   6   3  14       74.82       74.51      5.03 o 
   7   3  14        0.79        3.72      2.39 o 
  -9   4  14      115.08      143.26      4.20 o 
  -8   4  14       34.55       36.33      4.41 o 
  -7   4  14      146.42      149.66      4.81 o 
  -6   4  14        4.10        7.28      4.81 o 
  -5   4  14      599.34      578.81     10.67 o 
  -4   4  14      879.19      865.40      8.43 o 
  -3   4  14     1172.49     1191.79     31.57 o 
  -2   4  14      199.14      203.46     10.97 o 
  -1   4  14       40.43       51.29      4.16 o 
   0   4  14      195.24      191.35      9.77 o 
   1   4  14       42.84       43.78      3.38 o 
   2   4  14      533.65      507.05     11.38 o 
   3   4  14       20.37       15.53      4.10 o 
   4   4  14       29.54       38.84      4.51 o 
   5   4  14        3.96        3.68      3.19 o 
   6   4  14        4.10        2.45      3.11 o 
   7   4  14        0.57       -0.02      1.97 o 
  -9   5  14        1.46        4.68      2.76 o 
  -8   5  14       43.21       52.83      4.43 o 
  -7   5  14       92.58       80.37      3.77 o 
  -6   5  14      283.27      289.89      8.16 o 
  -5   5  14        2.20        6.08      5.11 o 
  -4   5  14      536.52      565.14      7.25 o 
  -3   5  14      101.50       93.98      4.64 o 
  -2   5  14      234.93      193.81     11.41 o 
  -1   5  14     1714.34     1681.59     66.07 o 
   0   5  14      833.21      736.18      9.30 o 
   1   5  14        0.95       -0.91      3.45 o 
   2   5  14      516.34      481.25     15.44 o 
   3   5  14        6.09        6.51      3.99 o 
   4   5  14      141.83      119.77      5.31 o 
   5   5  14        0.53       -0.15      3.24 o 
   6   5  14       52.80       58.89      3.06 o 
  -8   6  14      157.81      158.33      5.16 o 
  -7   6  14      254.66      258.41      4.75 o 
  -6   6  14      342.93      347.00     18.19 o 
  -5   6  14      239.64      228.31      5.07 o 
  -4   6  14      205.38      208.93     13.12 o 
  -3   6  14      334.18      300.32      8.93 o 
  -2   6  14       10.54       10.97      4.37 o 
  -1   6  14     1142.30     1040.49     19.32 o 
   0   6  14      173.58      162.00      4.51 o 
   1   6  14       66.53       65.07      3.58 o 
   2   6  14       60.37       58.01      4.61 o 
   3   6  14        0.90        2.41      4.56 o 
   4   6  14      111.06      113.72      6.08 o 
   5   6  14        0.77        2.87      2.69 o 
   6   6  14        5.47        4.17      1.77 o 
  -8   7  14        0.49       12.23      3.19 o 
  -7   7  14        3.86        6.13      2.77 o 
  -6   7  14      114.52      116.05      6.15 o 
  -5   7  14      467.84      458.28     20.56 o 
  -4   7  14       46.27       39.20      4.42 o 
  -3   7  14       16.69        6.56      5.46 o 
  -2   7  14      312.11      302.51      7.20 o 
  -1   7  14      109.50       88.15      5.06 o 
   0   7  14       54.44       60.51      4.58 o 
   1   7  14      153.56      152.43      4.00 o 
   2   7  14      405.28      378.06      8.19 o 
   3   7  14        0.19       -0.68      3.97 o 
   4   7  14       97.85       98.71     10.06 o 
   5   7  14       20.65       22.85      2.15 o 
  -6   8  14       66.87       61.03      3.64 o 
  -5   8  14      257.66      227.44      8.40 o 
  -4   8  14       21.51       16.85      3.63 o 
  -3   8  14      338.71      293.98      5.60 o 
  -2   8  14       68.33       58.92      3.68 o 
  -1   8  14     1237.87     1165.60      9.98 o 
   0   8  14      397.30      356.66      9.87 o 
   1   8  14       16.86       12.89      2.62 o 
   2   8  14       24.66       18.59      3.07 o 
   3   8  14        0.97        0.58      3.43 o 
   4   8  14       22.54       23.39      1.83 o 
  -6   9  14        9.88        5.13      3.35 o 
  -5   9  14       29.08       24.05      2.53 o 
  -4   9  14      105.73       86.63      4.83 o 
  -3   9  14       81.84       75.46      3.60 o 
  -2   9  14      152.29      138.92      6.19 o 
  -1   9  14      752.32      693.68      7.27 o 
   0   9  14      110.45      113.67      4.13 o 
   1   9  14        0.46        8.67      4.03 o 
   2   9  14       50.07       56.08      2.55 o 
  -5  10  14        2.73       10.38      2.69 o 
  -4  10  14       47.45       28.23      5.32 o 
  -3  10  14       16.80       16.31      3.85 o 
  -2  10  14      197.67      181.91      5.48 o 
  -1  10  14        6.36        5.55      3.59 o 
   0  10  14      253.21      220.36      5.09 o 
   2 -12  15        0.06       -0.04      2.11 o 
   3 -12  15       34.58       36.84      2.50 o 
  -2 -11  15      246.19      212.55      6.37 o 
  -1 -11  15       16.27       24.83      4.97 o 
   0 -11  15        3.26        1.83      2.08 o 
   1 -11  15       32.11       33.73      2.71 o 
   2 -11  15       32.29       27.24      3.68 o 
   3 -11  15      106.60      106.28      4.34 o 
   4 -11  15        0.58        5.84      2.87 o 
   5 -11  15       17.92       20.48      3.50 o 
  -3 -10  15        2.20       -4.43      4.76 o 
  -2 -10  15       32.36       30.16      5.34 o 
  -1 -10  15        1.02        0.04      4.26 o 
   0 -10  15      369.91      384.38      6.80 o 
   1 -10  15       62.98       59.11      6.35 o 
   2 -10  15      355.63      370.55      7.79 o 
   3 -10  15      118.28      135.35      5.45 o 
   4 -10  15       57.01       64.64      4.33 o 
   5 -10  15        3.73        5.26      2.53 o 
   6 -10  15      298.04      341.85      6.43 o 
  -4  -9  15       24.11       16.11      3.19 o 
  -3  -9  15       11.42       13.86      3.40 o 
  -2  -9  15      188.75      159.18      6.89 o 
  -1  -9  15      268.34      257.33      6.82 o 
   0  -9  15     2415.06     2297.63     38.67 o 
   1  -9  15      499.63      486.49      6.77 o 
   2  -9  15      306.17      276.70     12.63 o 
   3  -9  15        0.00        1.32      4.45 o 
   4  -9  15      169.43      160.24      6.00 o 
   5  -9  15        0.00       -2.14      3.26 o 
   6  -9  15        0.23       -2.88      2.94 o 
   7  -9  15       84.45       97.75      4.38 o 
  -5  -8  15       81.11       76.14      7.84 o 
  -4  -8  15        3.95       11.55      4.62 o 
  -3  -8  15       17.80       11.37      3.80 o 
  -2  -8  15      501.11      447.18     15.46 o 
  -1  -8  15      222.21      200.84      7.00 o 
   0  -8  15        0.10       -0.53      2.80 o 
   1  -8  15       26.69       24.93      2.95 o 
   2  -8  15      242.30      218.92      5.16 o 
   3  -8  15      101.90       69.26      5.18 o 
   4  -8  15      143.11      154.44      4.24 o 
   5  -8  15        4.26        1.38      2.73 o 
   6  -8  15        6.92       12.19      3.44 o 
   7  -8  15        9.32        9.49      3.09 o 
  -6  -7  15      148.54      142.57      5.43 o 
  -5  -7  15      602.34      567.87      9.70 o 
  -4  -7  15      364.17      328.72      8.63 o 
  -3  -7  15        1.65        3.44      5.88 o 
  -2  -7  15        5.98        0.68      3.17 o 
  -1  -7  15      274.16      252.95      4.73 o 
   0  -7  15      103.89       92.63      3.09 o 
   1  -7  15       17.76       11.46      2.66 o 
   2  -7  15        3.53        4.83      2.84 o 
   3  -7  15      174.30      150.36      4.62 o 
   4  -7  15        0.01        0.02      2.89 o 
   5  -7  15      156.44      153.90      3.77 o 
   6  -7  15      179.22      178.16     11.95 o 
   7  -7  15       70.96       67.91      3.11 o 
   8  -7  15      178.15      194.75      4.97 o 
  -7  -6  15       35.38       43.55      3.94 o 
  -6  -6  15      162.83      179.68      6.78 o 
  -5  -6  15       63.79       49.89      6.38 o 
  -4  -6  15       26.86       26.29      6.43 o 
  -3  -6  15      131.05      105.75      6.93 o 
  -2  -6  15      404.48      377.07      6.82 o 
  -1  -6  15      316.68      309.91      5.31 o 
   0  -6  15        2.45        2.75      2.22 o 
   1  -6  15      980.76      949.25     31.56 o 
   2  -6  15       12.55       26.79      7.73 o 
   3  -6  15        0.11        1.26      2.61 o 
   4  -6  15       63.26       53.40      6.60 o 
   5  -6  15       95.35       78.62      3.49 o 
   6  -6  15       18.97       20.69      3.11 o 
   7  -6  15      149.97      158.11      3.99 o 
   8  -6  15       12.62       13.39      4.58 o 
  -7  -5  15       45.67       39.37      4.45 o 
  -6  -5  15       29.26       24.86      5.73 o 
  -5  -5  15      290.98      251.78      8.24 o 
  -4  -5  15      609.23      530.61     10.64 o 
  -3  -5  15       46.84       49.16      3.92 o 
  -2  -5  15       49.52       58.83      9.57 o 
  -1  -5  15      513.21      531.43      4.96 o 
   0  -5  15        0.02       16.91      4.65 o 
   1  -5  15      113.28      121.44      4.05 o 
   2  -5  15       91.59       89.26      7.25 o 
   3  -5  15       70.67       63.91      3.92 o 
   4  -5  15       54.58       44.57      3.40 o 
   5  -5  15      185.85      176.83      4.52 o 
   6  -5  15        8.99        8.24      2.85 o 
   7  -5  15      289.38      291.42      7.35 o 
   8  -5  15        1.51        3.58      4.37 o 
  -8  -4  15       15.17       13.87      3.49 o 
  -7  -4  15      301.37      329.06      7.41 o 
  -6  -4  15      368.74      362.60      8.66 o 
  -5  -4  15     1515.89     1375.57     15.30 o 
  -4  -4  15     1215.64     1130.17     44.53 o 
  -3  -4  15      656.36      628.75     15.69 o 
  -2  -4  15      636.84      584.69      7.02 o 
  -1  -4  15       59.53       48.46      3.76 o 
   0  -4  15      908.58      909.36     45.75 o 
   1  -4  15     1879.21     1797.86     32.03 o 
   2  -4  15      187.61      181.55      3.82 o 
   3  -4  15        0.37        1.25      3.78 o 
   4  -4  15       53.73       53.84      3.98 o 
   5  -4  15      194.72      182.46      7.02 o 
   6  -4  15        3.50        6.52      2.79 o 
   7  -4  15        0.76        1.56      2.70 o 
   8  -4  15        5.43        4.47      4.45 o 
  -8  -3  15      128.50      169.08      5.55 o 
  -7  -3  15      441.23      480.47      8.65 o 
  -6  -3  15       32.95       34.99      5.90 o 
  -5  -3  15      899.52      833.91     36.10 o 
  -4  -3  15       53.40       50.84      3.76 o 
  -3  -3  15        0.16        2.54      5.05 o 
  -2  -3  15      159.24      141.30      4.18 o 
  -1  -3  15        2.36        3.92      3.11 o 
   0  -3  15      663.36      655.81      7.12 o 
   1  -3  15        9.56       12.45      3.05 o 
   2  -3  15      551.02      530.72      9.17 o 
   3  -3  15       20.28       17.72      3.01 o 
   4  -3  15       32.49       30.90      3.30 o 
   5  -3  15        0.40        1.86      4.39 o 
   6  -3  15      172.27      160.33      4.11 o 
   7  -3  15       11.25        9.74      2.86 o 
   8  -3  15        0.00       -1.24      4.57 o 
  -8  -2  15       17.42        6.26      4.24 o 
  -7  -2  15      203.04      203.49      6.62 o 
  -6  -2  15      191.53      209.22      4.99 o 
  -5  -2  15     1260.28     1132.50     37.81 o 
  -4  -2  15      174.70      161.63     10.09 o 
  -3  -2  15       50.95       49.44      5.47 o 
  -2  -2  15       70.55       64.80      4.49 o 
  -1  -2  15      131.88      118.53      5.85 o 
   0  -2  15      831.54      875.90     16.16 o 
   1  -2  15       16.85       18.94      4.02 o 
   2  -2  15      454.24      466.14     48.59 o 
   3  -2  15      262.50      285.53     11.72 o 
   4  -2  15      115.03      121.51     10.21 o 
   5  -2  15      212.31      201.07      7.35 o 
   6  -2  15       14.77       14.72      2.52 o 
   7  -2  15        0.65        1.17      2.72 o 
   8  -2  15        0.04        2.61      3.98 o 
  -9  -1  15       16.16       13.04      3.04 o 
  -8  -1  15      190.51      196.85      6.60 o 
  -7  -1  15      479.95      482.49     13.89 o 
  -6  -1  15       12.83       10.33      4.16 o 
  -5  -1  15      327.11      311.11     25.58 o 
  -4  -1  15       37.09       33.62      3.80 o 
  -3  -1  15       61.28       63.19      4.88 o 
  -2  -1  15      582.22      636.69     36.88 o 
  -1  -1  15     2209.90     2542.67     99.51 o 
   0  -1  15     2719.89     3044.59     95.19 o 
   1  -1  15     2786.63     2906.69     48.43 o 
   2  -1  15     1077.41     1106.98     10.06 o 
   3  -1  15       22.15       28.69      4.87 o 
   4  -1  15       24.57       22.69      4.62 o 
   5  -1  15      370.02      340.66     11.08 o 
   6  -1  15       54.08       46.51      2.87 o 
   7  -1  15       13.29       12.63      3.18 o 
   8  -1  15        0.59        3.54      3.18 o 
  -9   0  15        0.27       -3.31      3.31 o 
  -8   0  15       10.75       10.56      6.59 o 
  -7   0  15       42.26       31.68      3.64 o 
  -6   0  15      778.94      733.63     49.10 o 
  -5   0  15        2.19        5.22      4.38 o 
  -4   0  15       11.32       14.13      3.31 o 
  -3   0  15       59.59       85.41     26.96 o 
  -2   0  15      202.60      207.56      4.34 o 
  -1   0  15      171.51      158.74     11.36 o 
   0   0  15     1046.45     1081.84     42.19 o 
   1   0  15      230.91      231.10      3.33 o 
   2   0  15      117.91      153.80      4.22 o 
   3   0  15      142.07      150.58      4.29 o 
   4   0  15        7.29        8.28      3.35 o 
   5   0  15       31.04       33.71      2.82 o 
   6   0  15       26.48       23.06      2.63 o 
   7   0  15       55.06       46.88      5.45 o 
  -8   1  15       35.55       33.44      8.38 o 
  -7   1  15      132.98      100.61      4.42 o 
  -6   1  15        3.35        3.84      3.54 o 
  -5   1  15        6.25        2.48      4.97 o 
  -4   1  15      101.57      104.16      6.51 o 
  -3   1  15       41.65       32.37      4.26 o 
  -2   1  15       27.25       33.28      2.68 o 
  -1   1  15      120.79      119.46      4.22 o 
   0   1  15      860.72      861.28     46.77 o 
   1   1  15      185.34      195.46     11.04 o 
   2   1  15       16.70       10.50      2.44 o 
   3   1  15      869.23      860.13     11.77 o 
   4   1  15       62.09       61.09      3.88 o 
   5   1  15        7.38        0.08      2.54 o 
   6   1  15        4.93        1.78      2.91 o 
   7   1  15        9.68        3.83      2.83 o 
  -9   2  15       65.61       77.29      3.14 o 
  -8   2  15        2.56       -2.54      2.98 o 
  -7   2  15      139.99      142.98      4.66 o 
  -6   2  15      135.75      135.28     19.44 o 
  -5   2  15       14.40       13.22      3.72 o 
  -4   2  15        2.79        4.80      4.35 o 
  -3   2  15       33.63       22.30      4.32 o 
  -2   2  15      214.45      209.94     17.44 o 
  -1   2  15       90.92       85.48      5.20 o 
   0   2  15        2.29        1.76      3.50 o 
   1   2  15     1429.17     1414.90     14.58 o 
   2   2  15        7.49       11.53      4.73 o 
   3   2  15        0.81        3.95      2.43 o 
   4   2  15       81.55       70.35      4.00 o 
   5   2  15       26.63       24.61      2.72 o 
   6   2  15        5.80        6.50      2.81 o 
   7   2  15       83.02      100.56      7.30 o 
  -9   3  15      261.96      302.12      4.77 o 
  -8   3  15        4.74        8.49      4.18 o 
  -7   3  15        0.09       -2.54      3.61 o 
  -6   3  15       24.86       18.39      3.76 o 
  -5   3  15      451.67      454.19     38.19 o 
  -4   3  15        4.98        6.27      3.34 o 
  -3   3  15      181.93      176.85      4.72 o 
  -2   3  15      122.50      112.59      3.38 o 
  -1   3  15       85.12       71.23      5.14 o 
   0   3  15      223.12      192.32      9.18 o 
   1   3  15      545.32      574.87     11.31 o 
   2   3  15        8.82        5.30      3.08 o 
   3   3  15       31.55       29.60      5.64 o 
   4   3  15      466.44      442.83      7.96 o 
   5   3  15        1.88        8.38      3.17 o 
   6   3  15        4.46        3.65      3.17 o 
   7   3  15        2.59        3.80      2.19 o 
  -9   4  15       86.96      118.92      3.60 o 
  -8   4  15       16.62       19.68      3.99 o 
  -7   4  15       37.31       35.69      4.59 o 
  -6   4  15      499.47      463.34      9.67 o 
  -5   4  15        4.47       13.03      5.23 o 
  -4   4  15        1.88        0.60      4.29 o 
  -3   4  15      262.48      254.11     16.51 o 
  -2   4  15       19.13       19.43      3.91 o 
  -1   4  15      475.12      464.34     29.73 o 
   0   4  15      165.45      121.61     12.47 o 
   1   4  15      694.25      708.28      9.35 o 
   2   4  15       53.85       42.43      4.35 o 
   3   4  15       23.78       17.60      4.18 o 
   4   4  15       51.98       40.64      4.46 o 
   5   4  15       59.66       58.10      3.93 o 
   6   4  15      160.18      182.64     20.93 o 
  -8   5  15        2.82        8.51      3.49 o 
  -7   5  15      239.47      253.33      4.79 o 
  -6   5  15      997.81      967.91     12.54 o 
  -5   5  15      155.26      142.21      6.47 o 
  -4   5  15        6.36        7.81      3.62 o 
  -3   5  15      289.76      267.41      8.35 o 
  -2   5  15      223.88      198.75      5.41 o 
  -1   5  15       11.78        9.64      4.21 o 
   0   5  15      120.74       88.90      5.17 o 
   1   5  15        3.45        6.01      3.02 o 
   2   5  15        8.55        9.22      4.11 o 
   3   5  15       74.04       65.28      4.83 o 
   4   5  15      599.71      550.29     19.43 o 
   5   5  15      101.28      104.52      7.93 o 
   6   5  15        3.97        5.69      2.26 o 
  -8   6  15        5.52        5.01      3.31 o 
  -7   6  15      212.83      205.93      4.03 o 
  -6   6  15       44.76       51.33      4.01 o 
  -5   6  15      145.36      141.23     11.54 o 
  -4   6  15        8.91        5.80      4.23 o 
  -3   6  15      135.33      115.30      6.78 o 
  -2   6  15      245.80      232.70      5.89 o 
  -1   6  15        0.31       -0.65      4.20 o 
   0   6  15      102.29       92.16      5.25 o 
   1   6  15       10.04        5.43      2.96 o 
   2   6  15       18.10       12.67      7.08 o 
   3   6  15      127.78      117.44      6.11 o 
   4   6  15       44.72       36.46      4.61 o 
   5   6  15       18.43       20.52      2.67 o 
  -7   7  15       31.05       40.79      2.65 o 
  -6   7  15      310.21      319.59     11.51 o 
  -5   7  15        0.79        2.18      2.92 o 
  -4   7  15        0.18        1.29      3.55 o 
  -3   7  15       40.91       38.06      5.74 o 
  -2   7  15       10.12        9.08      4.13 o 
  -1   7  15       17.53       11.43      4.49 o 
   0   7  15       59.19       60.73      4.99 o 
   1   7  15      419.09      381.84      4.95 o 
   2   7  15      162.12      148.03      5.89 o 
   3   7  15       13.27       12.15      3.88 o 
   4   7  15       12.18       18.23      2.62 o 
  -7   8  15        0.55       -0.35      2.55 o 
  -6   8  15      121.40      126.86      4.86 o 
  -5   8  15        7.40       -0.59      2.65 o 
  -4   8  15        3.21        0.32      3.12 o 
  -3   8  15       45.32       35.00      3.71 o 
  -2   8  15        2.85        2.98      3.92 o 
  -1   8  15      686.35      652.25      7.77 o 
   0   8  15        3.31        3.62      3.74 o 
   1   8  15       53.27       52.87      3.83 o 
   2   8  15       16.30       15.15      2.84 o 
   3   8  15        8.00       10.39      2.46 o 
  -6   9  15      125.74      133.08      3.82 o 
  -5   9  15       46.08       40.96      3.50 o 
  -4   9  15       13.70       16.53      2.78 o 
  -3   9  15        0.03       -0.08      2.63 o 
  -2   9  15        4.18        1.60      4.86 o 
  -1   9  15        8.12       12.42      4.49 o 
   0   9  15      102.03       96.36      3.67 o 
   1   9  15     1422.18     1329.52     62.99 o 
   2   9  15      108.04      113.94      4.38 o 
  -4  10  15        4.91       -2.06      2.44 o 
  -3  10  15       17.13       15.49      3.25 o 
  -2  10  15       64.19       57.14      4.05 o 
  -1  10  15        0.00        0.53      3.13 o 
  -2 -11  16       28.77       22.85      3.93 o 
  -1 -11  16        5.35        3.82      4.46 o 
   0 -11  16       87.37       80.36      5.37 o 
   1 -11  16       69.20       55.52      4.51 o 
   2 -11  16       50.32       69.25      3.90 o 
   3 -11  16       29.41       22.00      3.27 o 
   4 -11  16      144.23      142.88      4.05 o 
  -3 -10  16        0.04        3.24      4.06 o 
  -2 -10  16       16.69        7.94      5.14 o 
  -1 -10  16       20.17       17.65      5.80 o 
   0 -10  16      117.28      119.78      3.90 o 
   1 -10  16      257.82      254.24      5.06 o 
   2 -10  16       19.18       30.01      4.18 o 
   3 -10  16      107.39      114.64      5.01 o 
   4 -10  16      632.00      643.81      8.51 o 
   5 -10  16      197.45      194.35      4.01 o 
   6 -10  16        6.65        8.79      3.31 o 
  -4  -9  16       14.82       20.70      3.02 o 
  -3  -9  16       45.78       35.95      6.89 o 
  -2  -9  16       51.23       41.52      3.86 o 
  -1  -9  16      564.35      511.98      8.53 o 
   0  -9  16       27.00       40.84      2.97 o 
   1  -9  16      602.30      560.39      6.97 o 
   2  -9  16       31.59       31.24      2.97 o 
   3  -9  16      270.65      262.97      7.05 o 
   4  -9  16      446.12      476.34      8.33 o 
   5  -9  16        5.62       10.48      2.55 o 
   6  -9  16        1.94       -0.72      2.75 o 
  -5  -8  16       11.41       14.41      2.77 o 
  -4  -8  16      228.56      221.86      7.48 o 
  -3  -8  16      151.39      123.41      6.41 o 
  -2  -8  16      305.14      276.03      6.26 o 
  -1  -8  16       10.80       13.04      2.37 o 
   0  -8  16      176.60      167.00      3.76 o 
   1  -8  16       40.06       49.60      3.33 o 
   2  -8  16       64.99       57.93      3.31 o 
   3  -8  16       23.53       22.73      3.33 o 
   4  -8  16      250.09      222.75      4.10 o 
   5  -8  16       32.02       27.76      3.05 o 
   6  -8  16        0.94       -0.37      3.06 o 
   7  -8  16       40.40       48.38     11.92 o 
  -6  -7  16        1.98        1.55      3.92 o 
  -5  -7  16      304.54      286.72     22.68 o 
  -4  -7  16        8.95        4.97      5.73 o 
  -3  -7  16      304.66      282.14      8.31 o 
  -2  -7  16       33.46       26.41      3.38 o 
  -1  -7  16       76.36       75.72      3.04 o 
   0  -7  16       15.70       13.28      2.35 o 
   1  -7  16       29.50       21.40      3.00 o 
   2  -7  16        7.28        7.61      3.55 o 
   3  -7  16      143.15      120.09      4.34 o 
   4  -7  16      113.32      134.69      4.30 o 
   5  -7  16        9.20       11.45      2.49 o 
   6  -7  16       52.58       58.14     10.56 o 
   7  -7  16      201.10      237.75     20.84 o 
  -7  -6  16       31.31       16.00      3.31 o 
  -6  -6  16       34.05       33.65      5.11 o 
  -5  -6  16       16.45        7.22      3.69 o 
  -4  -6  16       21.26       20.37      6.33 o 
  -3  -6  16      210.13      155.07      7.64 o 
  -2  -6  16      378.26      381.07      6.07 o 
  -1  -6  16      118.48      119.16      4.93 o 
   0  -6  16      706.69      606.63      6.41 o 
   1  -6  16        0.46        5.23      2.46 o 
   2  -6  16      123.14      127.47      3.89 o 
   3  -6  16      140.63      143.08      3.94 o 
   4  -6  16        0.01       -0.69      3.00 o 
   5  -6  16        1.33        0.34      2.47 o 
   6  -6  16        0.14        3.02      3.73 o 
   7  -6  16       45.60       43.06      3.00 o 
   8  -6  16       54.74       62.79      4.35 o 
  -7  -5  16        0.57        1.68      3.88 o 
  -6  -5  16        6.98        3.51      5.58 o 
  -5  -5  16       43.95       28.81      6.20 o 
  -4  -5  16      176.96      171.40      6.62 o 
  -3  -5  16        0.74        1.28      3.93 o 
  -2  -5  16       22.04       63.11      6.20 o 
  -1  -5  16       43.61       35.01      2.86 o 
   0  -5  16      546.24      514.81      7.17 o 
   1  -5  16       27.01       22.29      2.54 o 
   2  -5  16       10.66        8.76      2.65 o 
   3  -5  16      323.58      299.42      7.66 o 
   4  -5  16      413.87      380.23     12.18 o 
   5  -5  16      224.34      207.68      9.78 o 
   6  -5  16      136.42      142.44      5.45 o 
   7  -5  16        0.99        3.38      3.78 o 
   8  -5  16        3.29        3.45      4.06 o 
  -8  -4  16        9.71       15.75      2.84 o 
  -7  -4  16      265.77      257.66      6.63 o 
  -6  -4  16      581.07      562.86      9.96 o 
  -5  -4  16      338.39      365.60     15.51 o 
  -4  -4  16      165.04      172.08      5.88 o 
  -3  -4  16     3004.96     2881.10     59.94 o 
  -2  -4  16     1193.03     1052.24      7.95 o 
  -1  -4  16       35.79       48.90      3.97 o 
   0  -4  16      752.04      763.75      7.35 o 
   1  -4  16      995.65      993.21      7.52 o 
   2  -4  16      119.21      127.63      4.73 o 
   3  -4  16       98.58       94.44      4.04 o 
   4  -4  16       77.30       81.54      5.46 o 
   5  -4  16       25.06       35.59      3.28 o 
   6  -4  16      178.65      185.03      8.34 o 
   7  -4  16        1.87        3.13      2.67 o 
   8  -4  16       17.88       14.44      4.24 o 
  -8  -3  16      139.39      158.69      4.96 o 
  -7  -3  16      237.00      266.08      6.94 o 
  -6  -3  16      915.43      978.17     50.09 o 
  -5  -3  16        5.66       10.44      3.38 o 
  -4  -3  16      366.57      350.41     16.16 o 
  -3  -3  16       40.98       48.31      4.22 o 
  -2  -3  16        0.00        3.99      2.66 o 
  -1  -3  16       28.41       34.39      2.54 o 
   0  -3  16       38.36       38.41      3.21 o 
   1  -3  16        1.20        4.39      2.03 o 
   2  -3  16        0.95       -3.03      3.16 o 
   3  -3  16      211.39      213.97      4.84 o 
   4  -3  16      964.43      971.92     42.90 o 
   5  -3  16       99.65       86.54      6.03 o 
   6  -3  16       18.68       14.21      2.88 o 
   7  -3  16       22.58       24.24      2.82 o 
   8  -3  16        0.64        0.36      4.09 o 
  -8  -2  16      126.27      171.77      5.73 o 
  -7  -2  16        2.46        1.46      3.19 o 
  -6  -2  16       39.35       36.90      5.06 o 
  -5  -2  16      273.96      248.96     12.10 o 
  -4  -2  16      496.18      482.42     20.03 o 
  -3  -2  16        7.00        9.96      3.76 o 
  -2  -2  16      592.53      535.96      9.82 o 
  -1  -2  16       14.58        9.88      4.74 o 
   0  -2  16       81.46       84.02      8.16 o 
   1  -2  16        7.95        8.14      3.13 o 
   2  -2  16     1224.21     1298.55      9.50 o 
   3  -2  16       79.26       72.49      3.76 o 
   4  -2  16       54.73       56.23      6.11 o 
   5  -2  16      256.38      241.93      7.70 o 
   6  -2  16      148.87      139.96      3.48 o 
   7  -2  16       58.02       48.59      3.76 o 
   8  -2  16        6.04        4.64      3.32 o 
  -8  -1  16        1.65       -0.86      4.09 o 
  -7  -1  16        3.31        0.03      2.97 o 
  -6  -1  16       34.71       21.16      3.55 o 
  -5  -1  16       89.05       78.34      8.21 o 
  -4  -1  16       73.74       73.66      4.05 o 
  -3  -1  16        1.04       -0.33      4.85 o 
  -2  -1  16      271.85      265.18      6.61 o 
  -1  -1  16      335.49      311.13     19.94 o 
   0  -1  16      750.56      770.95     38.35 o 
   1  -1  16        0.19        1.34      2.36 o 
   2  -1  16       45.44       45.91      3.32 o 
   3  -1  16      323.82      358.53     24.82 o 
   4  -1  16      482.92      468.81     16.77 o 
   5  -1  16       11.32        9.23      3.50 o 
   6  -1  16       98.11       91.36      2.96 o 
   7  -1  16        9.70        2.60      3.59 o 
  -8   0  16        4.58       13.96     11.25 o 
  -7   0  16       65.51       60.93      3.80 o 
  -6   0  16        2.36        2.75      3.49 o 
  -5   0  16      213.87      192.57      7.03 o 
  -4   0  16      346.59      354.88     36.59 o 
  -3   0  16      163.95      159.82     19.58 o 
  -2   0  16      304.29      304.95      7.18 o 
  -1   0  16      260.83      302.29     16.14 o 
   0   0  16       12.21       12.79      3.42 o 
   1   0  16       17.00       19.03      4.01 o 
   2   0  16     1155.69     1157.63     18.17 o 
   3   0  16        7.46        5.08      2.84 o 
   4   0  16      256.39      248.36      5.49 o 
   5   0  16      244.46      239.87      5.05 o 
   6   0  16       87.99       95.00      3.62 o 
   7   0  16      151.13      132.70      5.50 o 
  -8   1  16       63.27       58.46      4.01 o 
  -7   1  16      194.84      186.05     16.04 o 
  -6   1  16       18.00       11.50      3.62 o 
  -5   1  16        0.16       -2.22      4.83 o 
  -4   1  16      232.72      217.88      6.98 o 
  -3   1  16       19.19       20.25      4.28 o 
  -2   1  16        0.24        4.08      2.72 o 
  -1   1  16      176.33      166.53      6.19 o 
   0   1  16     1251.29     1404.57     14.10 o 
   1   1  16      562.66      550.36      9.53 o 
   2   1  16      690.45      708.88      7.90 o 
   3   1  16       25.93       20.98      2.66 o 
   4   1  16       16.62        7.75      3.47 o 
   5   1  16       18.78       11.28      2.49 o 
   6   1  16       12.27       16.76      2.89 o 
   7   1  16       21.17       11.65      3.78 o 
  -8   2  16        3.89        6.01      3.81 o 
  -7   2  16       65.54       70.70      3.91 o 
  -6   2  16       32.94       38.28      7.49 o 
  -5   2  16      101.46      108.50     17.69 o 
  -4   2  16       82.19       68.56      3.91 o 
  -3   2  16      372.10      333.42      5.55 o 
  -2   2  16      136.12      149.62      4.09 o 
  -1   2  16        7.79        9.29      4.02 o 
   0   2  16      466.59      449.79      8.93 o 
   1   2  16       39.10       32.85      5.09 o 
   2   2  16        2.10        2.14      2.57 o 
   3   2  16      137.74      134.93      4.95 o 
   4   2  16        1.65        3.62      4.15 o 
   5   2  16        2.58        2.13      2.53 o 
   6   2  16      332.73      330.12      7.13 o 
   7   2  16      320.82      330.35     37.61 o 
  -8   3  16      107.30      103.32      4.78 o 
  -7   3  16       14.41        6.05      4.51 o 
  -6   3  16      265.92      264.49     11.38 o 
  -5   3  16        5.74        7.69      3.47 o 
  -4   3  16      299.30      318.32     12.67 o 
  -3   3  16       68.51       53.71      4.47 o 
  -2   3  16      667.56      716.11      6.77 o 
  -1   3  16       14.00       15.13      2.76 o 
   0   3  16       32.97       22.12      3.65 o 
   1   3  16        1.06        4.41      2.78 o 
   2   3  16       15.27       13.36      2.89 o 
   3   3  16       97.75      100.94     10.71 o 
   4   3  16        0.71        6.84      4.16 o 
   5   3  16      121.36      121.35      5.60 o 
   6   3  16       50.73       56.55      6.55 o 
   7   3  16      325.25      336.38      4.87 o 
  -8   4  16       23.88       23.07      3.72 o 
  -7   4  16       62.73       63.73      3.34 o 
  -6   4  16        0.93        0.76      5.06 o 
  -5   4  16       26.02       24.98      5.41 o 
  -4   4  16       18.92       23.33      4.12 o 
  -3   4  16        0.39        4.61      3.39 o 
  -2   4  16      108.30      102.00     10.36 o 
  -1   4  16     2127.37     2138.46     91.94 o 
   0   4  16     1262.48     1208.79     11.39 o 
   1   4  16      176.20      181.97      7.71 o 
   2   4  16      597.25      578.76     24.44 o 
   3   4  16        7.55        6.04      4.06 o 
   4   4  16       24.02       14.50      4.20 o 
   5   4  16       46.74       49.93      3.74 o 
   6   4  16       15.75       14.29      2.54 o 
  -8   5  16       11.83       18.91      3.41 o 
  -7   5  16      756.14      803.70      6.82 o 
  -6   5  16      188.49      192.13      6.69 o 
  -5   5  16       49.43       46.23      8.12 o 
  -4   5  16      555.74      556.39     25.56 o 
  -3   5  16      191.98      145.08      7.48 o 
  -2   5  16      649.39      609.84     10.88 o 
  -1   5  16       12.71        9.63      4.10 o 
   0   5  16        7.16       10.07      3.24 o 
   1   5  16        9.51        5.11      3.08 o 
   2   5  16       38.93       25.58      6.37 o 
   3   5  16       11.42       12.71      3.85 o 
   4   5  16      238.19      223.17      7.27 o 
   5   5  16       46.45       54.27      4.05 o 
   6   5  16       10.10        7.15      1.86 o 
  -8   6  16       33.83       31.41      3.11 o 
  -7   6  16       33.73       33.27      2.70 o 
  -6   6  16      267.65      297.77      6.27 o 
  -5   6  16       67.08       60.76      5.60 o 
  -4   6  16      183.75      163.29      6.99 o 
  -3   6  16       70.28       62.24      6.53 o 
  -2   6  16      149.92      149.47      9.16 o 
  -1   6  16      747.05      701.26     19.78 o 
   0   6  16       16.98        9.67      3.37 o 
   1   6  16      193.73      198.86      4.84 o 
   2   6  16       15.27       17.56      3.67 o 
   3   6  16        7.35        4.11      4.18 o 
   4   6  16       95.43       92.38      4.76 o 
   5   6  16        3.95        1.63      2.12 o 
  -7   7  16      286.12      331.80      5.01 o 
  -6   7  16       17.61       16.88      2.70 o 
  -5   7  16       66.55       57.40      3.56 o 
  -4   7  16      157.43      124.27      4.97 o 
  -3   7  16       54.77       47.96      3.78 o 
  -2   7  16       39.53       40.38      3.20 o 
  -1   7  16       10.31        7.55      4.16 o 
   0   7  16      334.67      312.69     15.09 o 
   1   7  16      623.72      611.19     23.61 o 
   2   7  16      108.92      109.31      3.97 o 
   3   7  16        9.44       13.24      2.78 o 
   4   7  16       17.70       15.34      1.90 o 
  -6   8  16       15.88       19.09      3.30 o 
  -5   8  16        5.08        6.86      2.45 o 
  -4   8  16        0.92        5.16      2.79 o 
  -3   8  16       12.72       13.71      3.13 o 
  -2   8  16        4.75        4.39      2.78 o 
  -1   8  16      438.67      413.12      6.21 o 
   0   8  16       16.55       20.08      3.78 o 
   1   8  16      359.00      343.53     10.41 o 
   2   8  16       49.56       43.21      5.28 o 
   3   8  16        9.61       14.85      2.39 o 
  -5   9  16       46.40       43.70      3.26 o 
  -4   9  16       69.35       59.15      2.68 o 
  -3   9  16       22.73       20.62      2.52 o 
  -2   9  16       75.70       62.94      4.59 o 
  -1   9  16       26.20       20.57      4.19 o 
   0   9  16       47.28       40.51      3.11 o 
   1   9  16      383.23      429.75      6.42 o 
  -3  10  16       19.43       18.32      2.87 o 
  -2  10  16       37.50       27.94      3.14 o 
  -1  10  16        0.05       -2.45      2.45 o 
  -1 -11  17       53.84       48.24      4.47 o 
   0 -11  17      149.45      141.29      5.39 o 
   1 -11  17        3.17        1.72      2.46 o 
   2 -11  17       64.83       62.23      3.43 o 
   3 -11  17        3.45        4.69      2.69 o 
   4 -11  17       13.24       20.49      3.37 o 
  -3 -10  17       79.71       89.71      5.09 o 
  -2 -10  17        0.56       -1.81      4.96 o 
  -1 -10  17       22.39       22.82      5.68 o 
   0 -10  17      119.26      128.83      3.74 o 
   1 -10  17      279.33      295.10      5.00 o 
   2 -10  17        0.26        1.35      3.59 o 
   3 -10  17      177.39      148.27      5.07 o 
   4 -10  17       34.57       43.38      3.54 o 
   5 -10  17      143.11      137.16      4.44 o 
  -4  -9  17       13.65       12.93      2.49 o 
  -3  -9  17        1.05       -1.39      3.13 o 
  -2  -9  17      114.02      115.10      5.24 o 
  -1  -9  17        3.68       -0.02      6.41 o 
   0  -9  17       12.91       16.41      3.17 o 
   1  -9  17      325.99      328.09      6.06 o 
   2  -9  17        5.98       13.96      3.29 o 
   3  -9  17        0.34        8.23      3.95 o 
   4  -9  17      112.31      105.83      4.97 o 
   5  -9  17       60.90       58.32      3.11 o 
   6  -9  17        1.91        2.80      2.51 o 
  -5  -8  17       32.82       22.15      3.89 o 
  -4  -8  17      448.05      455.17      7.06 o 
  -3  -8  17       10.36        8.47      3.80 o 
  -2  -8  17        6.38        3.58      4.00 o 
  -1  -8  17      308.96      309.51      5.12 o 
   0  -8  17      323.06      320.42      4.99 o 
   1  -8  17       89.76       84.49      3.55 o 
   2  -8  17        8.30        2.94      2.70 o 
   3  -8  17       26.65       24.14      3.19 o 
   4  -8  17      352.68      404.86     22.62 o 
   5  -8  17       11.19        8.88      2.72 o 
   6  -8  17        4.50        5.21      3.02 o 
  -6  -7  17       69.30       65.28      4.03 o 
  -5  -7  17      132.28      139.09     13.26 o 
  -4  -7  17       71.15       77.55      4.62 o 
  -3  -7  17      419.46      386.32      9.28 o 
  -2  -7  17       33.87       34.75      3.64 o 
  -1  -7  17      165.46      159.77      4.28 o 
   0  -7  17       32.48       35.06      2.70 o 
   1  -7  17        6.89        3.53      2.76 o 
   2  -7  17        5.08        2.88      3.52 o 
   3  -7  17       68.95       76.78      3.41 o 
   4  -7  17        1.70        3.97      3.03 o 
   5  -7  17        0.27        3.20      2.99 o 
   6  -7  17       19.25       21.47      3.65 o 
   7  -7  17       55.46       61.71      3.23 o 
  -6  -6  17       35.87       37.90      4.96 o 
  -5  -6  17       11.44       11.01      3.67 o 
  -4  -6  17       74.17       63.70      4.68 o 
  -3  -6  17      354.77      344.09      9.49 o 
  -2  -6  17      458.61      407.07     13.09 o 
  -1  -6  17       44.74       48.42      2.84 o 
   0  -6  17        3.31       41.39      4.99 o 
   1  -6  17       78.87       76.55      3.74 o 
   2  -6  17       55.03       54.01      3.24 o 
   3  -6  17        0.39        4.19      2.67 o 
   4  -6  17      124.35      107.10      4.10 o 
   5  -6  17       26.24       19.34      2.74 o 
   6  -6  17       52.29       58.44      4.17 o 
   7  -6  17      164.26      175.56      3.42 o 
  -7  -5  17       57.15       70.49      2.95 o 
  -6  -5  17        7.62        9.22      5.37 o 
  -5  -5  17      176.07      168.63      7.60 o 
  -4  -5  17      301.67      284.95      6.50 o 
  -3  -5  17      472.97      469.34      7.83 o 
  -2  -5  17        0.34        6.01      3.34 o 
  -1  -5  17      301.75      311.23      5.63 o 
   0  -5  17      235.84      211.42      3.85 o 
   1  -5  17      901.06      907.55      7.78 o 
   2  -5  17        3.74        6.97      2.75 o 
   3  -5  17      325.14      291.13     11.66 o 
   4  -5  17      487.47      460.92      6.57 o 
   5  -5  17        0.76        0.64      2.74 o 
   6  -5  17       24.76       23.75      4.77 o 
   7  -5  17       23.75       19.45      2.51 o 
   8  -5  17       71.52       74.32      4.09 o 
  -7  -4  17      121.34      135.23      9.29 o 
  -6  -4  17      313.42      320.78      7.94 o 
  -5  -4  17     1129.55     1165.02     74.01 o 
  -4  -4  17      380.72      376.02     11.15 o 
  -3  -4  17        0.30        3.13      4.53 o 
  -2  -4  17        7.04        9.59      3.10 o 
  -1  -4  17      144.59      157.37      3.53 o 
   0  -4  17      380.68      382.08      5.58 o 
   1  -4  17      182.74      176.28      3.61 o 
   2  -4  17      119.24      117.23      3.68 o 
   3  -4  17       22.45       21.97      5.50 o 
   4  -4  17      200.45      189.51      4.85 o 
   5  -4  17        8.25        6.11      2.83 o 
   6  -4  17       64.91       58.03      3.12 o 
   7  -4  17       32.89       33.97      2.71 o 
   8  -4  17       17.41       13.64      3.59 o 
  -8  -3  17       30.79       34.24      3.44 o 
  -7  -3  17      235.23      244.55      9.37 o 
  -6  -3  17      130.65      128.24      7.25 o 
  -5  -3  17        0.00        1.88      3.36 o 
  -4  -3  17        3.86       10.70      3.47 o 
  -3  -3  17      668.05      621.34     18.76 o 
  -2  -3  17     1079.50      988.29      9.79 o 
  -1  -3  17        4.59        7.17      2.39 o 
   0  -3  17      188.59      182.23      3.71 o 
   1  -3  17      161.37      165.21      3.41 o 
   2  -3  17      241.89      237.27      5.08 o 
   3  -3  17      450.64      461.03      6.58 o 
   4  -3  17       82.05       74.95      6.34 o 
   5  -3  17        0.42        4.84      4.50 o 
   6  -3  17      246.28      247.74      5.26 o 
   7  -3  17        6.26        5.43      2.47 o 
   8  -3  17       69.04       73.10      3.93 o 
  -8  -2  17      199.44      216.89      5.41 o 
  -7  -2  17       48.72       63.00      3.22 o 
  -6  -2  17       84.12       90.45      3.99 o 
  -5  -2  17        1.83        0.97      3.39 o 
  -4  -2  17       88.85       77.05      4.23 o 
  -3  -2  17      442.55      389.57     19.82 o 
  -2  -2  17      368.67      346.29      4.83 o 
  -1  -2  17      145.58      154.32      3.80 o 
   0  -2  17      414.49      410.52      6.58 o 
   1  -2  17       79.66       80.64      3.25 o 
   2  -2  17      275.22      275.14      5.15 o 
   3  -2  17      164.57      147.28      4.39 o 
   4  -2  17      146.14      171.65     12.84 o 
   5  -2  17        0.73        1.08      4.13 o 
   6  -2  17       36.10       36.08      2.90 o 
   7  -2  17      175.03      172.31      4.34 o 
  -8  -1  17        0.45        8.98      3.93 o 
  -7  -1  17       12.99        9.42      3.03 o 
  -6  -1  17      160.55      142.44      6.38 o 
  -5  -1  17       83.58       61.58      4.00 o 
  -4  -1  17       52.27       33.08      3.75 o 
  -3  -1  17       60.96       66.58      3.83 o 
  -2  -1  17       64.44       56.16      3.14 o 
  -1  -1  17       61.02       64.24      2.91 o 
   0  -1  17     1123.77     1160.23      8.01 o 
   1  -1  17     1220.02     1264.37     43.03 o 
   2  -1  17      142.52      147.26      4.14 o 
   3  -1  17      893.10      959.07     17.23 o 
   4  -1  17      356.85      373.75     10.26 o 
   5  -1  17       21.60       26.21      2.60 o 
   6  -1  17       32.23       26.28      3.01 o 
   7  -1  17       19.98       14.51      2.78 o 
  -8   0  17       16.85       21.91      3.25 o 
  -7   0  17       14.51       16.54      3.27 o 
  -6   0  17       61.39       57.39      3.94 o 
  -5   0  17      133.57      131.47      6.98 o 
  -4   0  17       18.41       14.12      3.53 o 
  -3   0  17       49.61       49.62      3.68 o 
  -2   0  17       70.19       68.89      3.81 o 
  -1   0  17      773.19      783.52      9.61 o 
   0   0  17      218.81      234.07      6.74 o 
   1   0  17       41.11       51.02      4.53 o 
   2   0  17      944.45      918.01     22.11 o 
   3   0  17      173.11      142.35      6.45 o 
   4   0  17      214.06      220.19     12.77 o 
   5   0  17       98.61      100.32      3.97 o 
   6   0  17      352.13      366.04      6.55 o 
   7   0  17       22.38       16.51      3.91 o 
  -8   1  17        2.49       -1.96      2.49 o 
  -7   1  17      158.16      202.61     16.46 o 
  -6   1  17      153.01      152.34      6.89 o 
  -5   1  17       41.38       26.32      3.56 o 
  -4   1  17      133.37      123.88      5.87 o 
  -3   1  17       94.89       70.08      5.17 o 
  -2   1  17       25.41       23.44      2.52 o 
  -1   1  17        0.53        1.49      3.94 o 
   0   1  17      165.90      153.75      6.27 o 
   1   1  17      588.68      665.38     12.55 o 
   2   1  17       28.59       34.12      5.03 o 
   3   1  17      169.96      160.92      4.92 o 
   4   1  17       33.13       26.38      3.35 o 
   5   1  17      156.71      162.45      4.19 o 
   6   1  17        0.76        0.36      3.43 o 
   7   1  17      235.91      207.51      5.27 o 
  -8   2  17       18.45       12.21      3.45 o 
  -7   2  17       58.40       49.48      3.67 o 
  -6   2  17        3.74        4.63      3.33 o 
  -5   2  17       96.87      102.86     14.10 o 
  -4   2  17      316.58      329.54     12.54 o 
  -3   2  17      150.69      149.36      8.26 o 
  -2   2  17        2.17        0.61      2.78 o 
  -1   2  17        0.26        0.08      4.22 o 
   0   2  17      228.78      221.84      7.26 o 
   1   2  17       68.55       62.63      3.81 o 
   2   2  17       10.69       13.26      2.84 o 
   3   2  17      226.79      210.07     11.64 o 
   4   2  17       24.93       26.23      4.60 o 
   5   2  17       13.65       19.69      3.20 o 
   6   2  17      277.55      333.88     41.95 o 
   7   2  17       55.05       44.35      3.22 o 
  -8   3  17       71.38       82.88      4.24 o 
  -7   3  17       49.65       55.38      3.06 o 
  -6   3  17       26.18       26.03      5.05 o 
  -5   3  17       31.55       28.79      4.99 o 
  -4   3  17      427.66      372.15      6.34 o 
  -3   3  17        3.26        0.84      3.27 o 
  -2   3  17      100.50      103.10      4.10 o 
  -1   3  17      167.74      152.82      8.47 o 
   0   3  17      107.00      106.43      4.76 o 
   1   3  17       60.53       70.68      3.31 o 
   2   3  17      370.25      370.06      6.51 o 
   3   3  17        8.28       12.35      4.34 o 
   4   3  17       23.19       19.85      4.44 o 
   5   3  17       44.94       46.92      4.17 o 
   6   3  17       82.45       86.90     12.69 o 
  -8   4  17        1.33        1.10      3.16 o 
  -7   4  17        5.00        2.55      2.52 o 
  -6   4  17        8.92       10.68      4.60 o 
  -5   4  17       89.10      103.01      6.15 o 
  -4   4  17       99.42       91.08      4.42 o 
  -3   4  17      101.80      111.94     10.47 o 
  -2   4  17      272.81      311.43     17.11 o 
  -1   4  17      184.70      202.81     14.95 o 
   0   4  17       19.81       23.24      3.49 o 
   1   4  17      175.72      192.24      4.71 o 
   2   4  17      332.67      363.87      7.48 o 
   3   4  17       48.51       49.30      4.43 o 
   4   4  17        1.64        1.21      3.98 o 
   5   4  17      112.99      113.09     10.88 o 
   6   4  17       13.78       12.71      2.12 o 
  -8   5  17        2.69        6.02      2.83 o 
  -7   5  17       72.10       81.04      3.08 o 
  -6   5  17       58.40       73.46      5.31 o 
  -5   5  17      139.41      144.31      4.34 o 
  -4   5  17       60.19       65.78      3.86 o 
  -3   5  17      133.35      111.93      7.19 o 
  -2   5  17      156.24      152.81      6.29 o 
  -1   5  17      292.83      296.77     10.26 o 
   0   5  17       48.03       41.68      3.64 o 
   1   5  17       24.34       25.16      3.20 o 
   2   5  17       29.23       19.66      3.75 o 
   3   5  17      270.34      254.50      6.00 o 
   4   5  17        0.16       -0.25      4.28 o 
   5   5  17       84.27       86.82      3.21 o 
  -7   6  17       84.95       89.19      5.13 o 
  -6   6  17        1.41        3.69      2.80 o 
  -5   6  17      417.20      457.48     12.53 o 
  -4   6  17       14.64        9.76      5.27 o 
  -3   6  17       16.59       13.58      5.63 o 
  -2   6  17      276.69      269.13      5.85 o 
  -1   6  17       73.17       77.29      4.65 o 
   0   6  17      198.87      177.08      6.20 o 
   1   6  17      191.82      185.47      5.48 o 
   2   6  17       55.11       52.96      4.59 o 
   3   6  17       31.49       38.65      4.19 o 
   4   6  17       49.98       47.65      4.44 o 
  -7   7  17       24.95       23.23      2.67 o 
  -6   7  17       35.13       39.35      2.51 o 
  -5   7  17      224.79      227.71      4.24 o 
  -4   7  17        1.39        0.92      3.13 o 
  -3   7  17      113.74       98.20      4.18 o 
  -2   7  17      107.68      113.33      4.07 o 
  -1   7  17       10.06        9.30      4.71 o 
   0   7  17       10.92        7.58      3.74 o 
   1   7  17        7.14        7.57      3.42 o 
   2   7  17       87.59       84.70      3.35 o 
   3   7  17      390.22      413.17     26.07 o 
   4   7  17       39.62       39.49      2.30 o 
  -6   8  17       73.29       79.70      3.39 o 
  -5   8  17        1.09        0.42      2.21 o 
  -4   8  17        3.48        1.51      2.47 o 
  -3   8  17       41.43       31.37      3.45 o 
  -2   8  17        8.63        1.90      4.83 o 
  -1   8  17        1.14       -1.15      3.47 o 
   0   8  17       38.29       39.45      3.46 o 
   1   8  17      122.13      109.52      6.52 o 
   2   8  17      168.43      178.67      5.02 o 
  -4   9  17        4.80        1.04      1.84 o 
  -3   9  17       20.61       29.60      3.72 o 
  -2   9  17        9.08       11.76      3.73 o 
  -1   9  17      159.70      150.43      4.87 o 
   0   9  17      452.31      403.55      5.83 o 
   2 -11  18       34.49       31.75      2.76 o 
   3 -11  18       11.09       13.46      2.42 o 
  -2 -10  18        2.10        3.82      4.39 o 
  -1 -10  18      234.74      243.73      7.69 o 
   0 -10  18        0.43        0.30      2.41 o 
   1 -10  18       18.90       18.82      2.82 o 
   2 -10  18       42.78       48.64      4.03 o 
   3 -10  18        6.82       10.22      3.32 o 
   4 -10  18       47.24       46.35      3.44 o 
   5 -10  18       26.93       23.72      3.72 o 
  -3  -9  18      162.71      168.92     11.53 o 
  -2  -9  18       22.15       22.55      3.43 o 
  -1  -9  18      112.66      113.92      7.85 o 
   0  -9  18      280.13      287.71      5.34 o 
   1  -9  18        0.00        2.14      3.27 o 
   2  -9  18       27.36       25.58      3.35 o 
   3  -9  18      140.48      161.02      5.72 o 
   4  -9  18        0.00       -1.24      3.29 o 
   5  -9  18        2.10        0.79      2.41 o 
   6  -9  18        4.75        4.33      3.23 o 
  -5  -8  18       27.65       29.11      3.48 o 
  -4  -8  18       10.62       13.58      3.19 o 
  -3  -8  18      126.69      121.78      4.72 o 
  -2  -8  18       70.74       73.03      4.63 o 
  -1  -8  18      305.00      286.70      5.52 o 
   0  -8  18      378.22      407.97      5.30 o 
   1  -8  18       15.83       18.39      2.91 o 
   2  -8  18        7.10        8.53      3.02 o 
   3  -8  18       66.32       53.53      3.62 o 
   4  -8  18       60.61       63.52      3.54 o 
   5  -8  18      161.62      179.64      7.34 o 
   6  -8  18       92.04       95.42      3.53 o 
  -5  -7  18        4.18        9.07      4.64 o 
  -4  -7  18      253.58      251.67      5.71 o 
  -3  -7  18        6.13        8.47      4.37 o 
  -2  -7  18       21.04       14.06      3.07 o 
  -1  -7  18        5.62        2.80      2.32 o 
   0  -7  18      596.12      591.65      6.30 o 
   1  -7  18      195.07      191.91      4.47 o 
   2  -7  18        4.81        0.83      2.80 o 
   3  -7  18        0.07       -0.94      2.99 o 
   4  -7  18       74.57       77.02      5.30 o 
   5  -7  18       84.14       89.82      6.13 o 
   6  -7  18        1.13        3.09      3.02 o 
   7  -7  18        3.38        1.36      3.79 o 
  -6  -6  18        8.22        8.00      4.07 o 
  -5  -6  18        0.88       -1.31      5.17 o 
  -4  -6  18        3.10        0.90      4.03 o 
  -3  -6  18       10.68        7.24      3.07 o 
  -2  -6  18      251.88      229.09      8.49 o 
  -1  -6  18     1038.43     1013.12      8.36 o 
   0  -6  18      322.39      343.77      4.57 o 
   1  -6  18      268.69      269.14      6.41 o 
   2  -6  18       17.61       22.57      2.92 o 
   3  -6  18       57.69       47.13      4.65 o 
   4  -6  18      123.62      125.94      4.23 o 
   5  -6  18       24.79       20.69      3.35 o 
   6  -6  18      156.01      180.73     14.99 o 
   7  -6  18        2.99        6.05      2.89 o 
  -7  -5  18       86.56      123.94      4.04 o 
  -6  -5  18        2.35       -1.31      4.84 o 
  -5  -5  18      233.27      226.57      7.82 o 
  -4  -5  18       77.73       84.18      3.76 o 
  -3  -5  18     1135.82     1076.69     20.04 o 
  -2  -5  18      101.02      103.46      4.04 o 
  -1  -5  18     2319.94     2270.90     28.79 o 
   0  -5  18       16.50       13.90      2.74 o 
   1  -5  18      113.70      148.87     11.93 o 
   2  -5  18      357.27      359.74      5.27 o 
   3  -5  18      126.81      132.69      4.40 o 
   4  -5  18       62.93       65.91      3.72 o 
   5  -5  18       13.83       13.67      2.98 o 
   6  -5  18        0.51        3.00      5.03 o 
   7  -5  18       76.96       92.24      5.46 o 
  -7  -4  18       17.48       21.44      2.69 o 
  -6  -4  18        0.11        2.89      4.96 o 
  -5  -4  18      132.79      141.12      7.31 o 
  -4  -4  18      212.31      176.64      4.31 o 
  -3  -4  18      102.06      115.86      5.32 o 
  -2  -4  18      505.91      450.70      7.67 o 
  -1  -4  18      655.30      665.26      6.87 o 
   0  -4  18      467.38      448.98      6.75 o 
   1  -4  18       12.46       12.41      2.89 o 
   2  -4  18        2.80        1.47      2.76 o 
   3  -4  18      209.10      209.33      6.54 o 
   4  -4  18        4.96        1.67      2.97 o 
   5  -4  18       47.58       40.24      3.15 o 
   6  -4  18       57.89       55.91      3.97 o 
   7  -4  18        8.97        8.61      2.33 o 
  -7  -3  18      100.17      115.72      3.66 o 
  -6  -3  18       83.48       76.32      5.70 o 
  -5  -3  18       87.39      105.13      4.30 o 
  -4  -3  18       14.76       16.70      3.70 o 
  -3  -3  18      742.67      719.07      8.87 o 
  -2  -3  18      385.94      386.20      6.33 o 
  -1  -3  18      210.48      223.67      5.77 o 
   0  -3  18       39.41       33.81      2.83 o 
   1  -3  18      248.11      229.22      6.17 o 
   2  -3  18        8.35        9.27      3.10 o 
   3  -3  18       64.24       68.54      3.87 o 
   4  -3  18       10.44        6.74      3.68 o 
   5  -3  18       60.43       58.61      5.50 o 
   6  -3  18      171.01      179.68      4.28 o 
   7  -3  18       59.76       59.69      2.65 o 
  -8  -2  18        9.18       17.23      3.33 o 
  -7  -2  18       21.77       20.49      2.83 o 
  -6  -2  18      524.79      596.02      6.80 o 
  -5  -2  18      121.92      104.12      4.37 o 
  -4  -2  18      193.69      178.10      5.43 o 
  -3  -2  18       61.19       54.44      4.40 o 
  -2  -2  18      120.50      132.59      5.05 o 
  -1  -2  18       87.70       87.75      3.52 o 
   0  -2  18       75.61       64.65      3.44 o 
   1  -2  18       56.56       44.25      3.23 o 
   2  -2  18      627.92      618.32      9.93 o 
   3  -2  18       30.88       21.68      3.35 o 
   4  -2  18     1120.70     1141.18     43.62 o 
   5  -2  18      409.16      442.14     16.41 o 
   6  -2  18       55.44       60.96      3.45 o 
   7  -2  18       35.85       31.29      2.99 o 
  -8  -1  18       37.20       32.74      3.74 o 
  -7  -1  18       22.97       22.59      2.98 o 
  -6  -1  18       20.37       16.36      3.35 o 
  -5  -1  18        1.78        0.84      3.41 o 
  -4  -1  18       81.22       63.11      4.06 o 
  -3  -1  18        9.69       10.13      3.31 o 
  -2  -1  18      109.07      110.23      4.59 o 
  -1  -1  18        5.27        6.76      2.67 o 
   0  -1  18      505.87      537.17      9.44 o 
   1  -1  18     1297.27     1280.08     14.19 o 
   2  -1  18       23.34       20.72      3.05 o 
   3  -1  18       36.26       42.59      3.58 o 
   4  -1  18      152.14      151.61      3.77 o 
   5  -1  18      397.36      401.63      4.32 o 
   6  -1  18        2.39        1.76      2.60 o 
   7  -1  18       14.37       13.95      3.45 o 
  -8   0  18       11.14        8.67      2.11 o 
  -7   0  18      148.64      159.52     14.93 o 
  -6   0  18        4.30        6.33      3.37 o 
  -5   0  18        9.32        0.11      4.01 o 
  -4   0  18       26.05       16.53      3.51 o 
  -3   0  18        0.00        2.03      3.19 o 
  -2   0  18       47.52       43.48      2.83 o 
  -1   0  18       20.80       25.76      4.22 o 
   0   0  18       54.86       44.46      4.57 o 
   1   0  18      434.14      406.23      8.99 o 
   2   0  18        0.02       -0.08      4.24 o 
   3   0  18       64.04       56.30      3.07 o 
   4   0  18        0.00        4.69      2.57 o 
   5   0  18       33.40       32.14      3.16 o 
   6   0  18      191.20      208.93      5.30 o 
   7   0  18       13.86        4.07      3.50 o 
  -8   1  18        1.85       -0.96      2.88 o 
  -7   1  18       60.56       59.01      3.76 o 
  -6   1  18        2.04        6.01      3.43 o 
  -5   1  18      150.91      164.32     15.20 o 
  -4   1  18       42.27       35.63      4.85 o 
  -3   1  18       86.26       75.22      3.64 o 
  -2   1  18       31.56       29.31      3.12 o 
  -1   1  18       13.71       12.99      2.90 o 
   0   1  18      210.35      225.00      7.13 o 
   1   1  18      122.99      121.23      4.85 o 
   2   1  18       46.29       43.25      3.73 o 
   3   1  18     1826.67     1853.77     36.24 o 
   4   1  18        3.56        7.55      4.29 o 
   5   1  18       88.64       93.10     10.24 o 
   6   1  18        0.49        1.24      3.87 o 
   7   1  18       31.47       27.09      3.17 o 
  -8   2  18      199.79      250.99      5.25 o 
  -7   2  18        0.15        0.36      3.95 o 
  -6   2  18       30.05       34.16      3.56 o 
  -5   2  18      104.75       93.82      6.20 o 
  -4   2  18       74.02       79.69      4.83 o 
  -3   2  18        3.54        4.10      2.90 o 
  -2   2  18       83.89       78.18      3.78 o 
  -1   2  18      104.72      106.44      5.96 o 
   0   2  18        0.30       -4.06      5.02 o 
   1   2  18        1.79        2.17      2.74 o 
   2   2  18      184.25      188.42      4.65 o 
   3   2  18        2.49        3.18      3.24 o 
   4   2  18      346.14      317.78      7.18 o 
   5   2  18       50.84       67.59      3.47 o 
   6   2  18      231.12      244.04      6.45 o 
  -8   3  18        8.00        4.38      2.89 o 
  -7   3  18       18.62       18.05      2.55 o 
  -6   3  18        3.66        5.99      4.55 o 
  -5   3  18      149.13      135.65      6.83 o 
  -4   3  18      995.91      975.51      9.11 o 
  -3   3  18      121.21      118.81      4.78 o 
  -2   3  18      116.84      102.47      5.84 o 
  -1   3  18       37.78       30.72      3.09 o 
   0   3  18      115.44      116.76      4.75 o 
   1   3  18      252.42      251.03      7.53 o 
   2   3  18     1094.43     1050.70      9.87 o 
   3   3  18       95.84       91.36      5.04 o 
   4   3  18      632.42      620.51     18.58 o 
   5   3  18       13.93        8.39      2.79 o 
   6   3  18      212.67      237.26     24.27 o 
  -8   4  18       22.14       26.13      2.91 o 
  -7   4  18        0.59        0.80      2.43 o 
  -6   4  18       13.67       11.79      4.73 o 
  -5   4  18      520.23      546.24      6.62 o 
  -4   4  18        1.72        1.03      3.31 o 
  -3   4  18      541.25      578.84     33.14 o 
  -2   4  18      473.34      505.34     29.24 o 
  -1   4  18       32.24       31.09      4.25 o 
   0   4  18       24.62       29.56      3.50 o 
   1   4  18       68.65       72.33      3.57 o 
   2   4  18       41.53       52.99      3.41 o 
   3   4  18       15.78       12.37      4.11 o 
   4   4  18       30.43       23.05      4.00 o 
   5   4  18        5.15       -0.14      2.62 o 
   6   4  18       48.91       53.30      2.94 o 
  -7   5  18       18.49       12.99      2.28 o 
  -6   5  18        0.92        4.49      3.90 o 
  -5   5  18     1157.96     1172.62     13.90 o 
  -4   5  18      218.27      225.97      9.66 o 
  -3   5  18        6.38        8.24      5.72 o 
  -2   5  18      153.00      162.41      5.22 o 
  -1   5  18      321.75      327.93     17.49 o 
   0   5  18      876.19      810.24     14.73 o 
   1   5  18      114.58      135.50      5.11 o 
   2   5  18      279.26      292.47      6.16 o 
   3   5  18        2.83        3.75      3.35 o 
   4   5  18        9.17       13.06      2.88 o 
   5   5  18       48.39       48.24      2.46 o 
  -7   6  18       22.05       15.24      1.89 o 
  -6   6  18       90.36      100.65      3.14 o 
  -5   6  18      289.37      328.62      9.90 o 
  -4   6  18       11.69       10.25      4.59 o 
  -3   6  18      146.04      140.52      7.17 o 
  -2   6  18      270.97      261.97      8.61 o 
  -1   6  18       44.64       37.15      5.84 o 
   0   6  18      363.99      345.23      6.68 o 
   1   6  18       29.52       26.40      3.24 o 
   2   6  18        2.83        0.79      4.24 o 
   3   6  18        7.18        6.73      2.63 o 
   4   6  18       20.64       22.79      1.93 o 
  -6   7  18       11.62       10.62      3.17 o 
  -5   7  18        0.19        1.64      2.36 o 
  -4   7  18        0.70       -1.25      2.83 o 
  -3   7  18        0.02       -1.25      3.10 o 
  -2   7  18       21.76       15.45      3.03 o 
  -1   7  18       22.98       20.76      3.85 o 
   0   7  18        7.62        7.21      3.40 o 
   1   7  18       79.74       81.98      7.73 o 
   2   7  18      369.34      393.84     20.78 o 
   3   7  18       19.91       14.44      1.97 o 
  -5   8  18       24.61       20.08      3.14 o 
  -4   8  18       16.55       14.96      2.34 o 
  -3   8  18      116.60       97.00      3.18 o 
  -2   8  18        6.66        6.77      4.59 o 
  -1   8  18       13.65       21.18      4.47 o 
   0   8  18      232.66      232.19      8.94 o 
   1   8  18      108.85      104.80      4.85 o 
   2   8  18      215.78      212.57      4.52 o 
  -3   9  18      240.36      215.77      4.71 o 
  -2   9  18        0.38        1.34      3.04 o 
  -1   9  18       24.10       23.50      3.22 o 
  -2 -10  19       11.52       17.74      4.35 o 
  -1 -10  19      170.67      221.06      7.08 o 
   0 -10  19       51.86       37.23      4.70 o 
   1 -10  19       70.19       85.10      3.18 o 
   2 -10  19      139.29      154.97      4.67 o 
   3 -10  19      270.73      277.60      5.43 o 
   4 -10  19        7.07        7.42      2.51 o 
  -3  -9  19       10.53       10.79      2.52 o 
  -2  -9  19       15.57       15.72      3.06 o 
  -1  -9  19       65.41       70.71      6.93 o 
   0  -9  19      218.82      232.17      4.75 o 
   1  -9  19      320.07      324.60      5.63 o 
   2  -9  19        0.19       -0.53      3.68 o 
   3  -9  19       14.45       10.62      3.56 o 
   4  -9  19       10.40       11.24      3.38 o 
   5  -9  19       31.79       34.69      7.48 o 
  -4  -8  19       54.73       54.98      3.24 o 
  -3  -8  19      258.59      274.59      5.36 o 
  -2  -8  19       37.34       30.79      4.07 o 
  -1  -8  19       28.16       31.46      2.71 o 
   0  -8  19       24.80       25.15      3.50 o 
   1  -8  19        0.46        1.24      2.56 o 
   2  -8  19        0.26        1.10      3.30 o 
   3  -8  19        2.49        4.60      2.92 o 
   4  -8  19      244.65      297.24     10.18 o 
   5  -8  19       59.98       74.62      2.63 o 
   6  -8  19       11.65        9.47      2.54 o 
  -5  -7  19       34.63       27.08      4.33 o 
  -4  -7  19        8.67       10.07      3.65 o 
  -3  -7  19       16.02        6.14      4.10 o 
  -2  -7  19        9.88       11.07      6.03 o 
  -1  -7  19       61.40       56.45      3.19 o 
   0  -7  19      285.76      292.35      5.87 o 
   1  -7  19      158.41      176.08      4.25 o 
   2  -7  19      241.77      237.21      4.50 o 
   3  -7  19        2.41        3.61      4.07 o 
   4  -7  19       41.18       53.18      6.39 o 
   5  -7  19       64.09       75.54      3.44 o 
   6  -7  19      167.13      172.49      3.46 o 
  -6  -6  19       42.63       45.35      4.00 o 
  -5  -6  19        1.32        1.37      4.79 o 
  -4  -6  19       23.75       21.67      3.95 o 
  -3  -6  19       63.03       67.62      3.32 o 
  -2  -6  19        2.58        3.55      3.04 o 
  -1  -6  19        0.89        7.41      2.49 o 
   0  -6  19      227.21      198.45      4.42 o 
   1  -6  19       98.21      102.83      3.83 o 
   2  -6  19      275.18      258.66      6.93 o 
   3  -6  19      203.23      249.28      5.57 o 
   4  -6  19      107.09      111.01      4.06 o 
   5  -6  19       68.07       76.11      3.63 o 
   6  -6  19      239.94      234.96     16.61 o 
   7  -6  19      342.93      334.65      6.74 o 
  -6  -5  19       26.48       36.91      4.67 o 
  -5  -5  19       31.28       25.66      5.47 o 
  -4  -5  19       29.37       34.58      3.10 o 
  -3  -5  19       71.87       68.88      8.71 o 
  -2  -5  19      608.82      609.09     12.66 o 
  -1  -5  19       80.92       85.67      3.14 o 
   0  -5  19      289.60      265.01      5.49 o 
   1  -5  19      328.87      336.28      6.85 o 
   2  -5  19      133.37      119.10      3.89 o 
   3  -5  19       24.02       19.08      3.41 o 
   4  -5  19        0.07        1.03      3.02 o 
   5  -5  19      281.78      327.38     16.13 o 
   6  -5  19       87.67       87.44      3.87 o 
   7  -5  19        2.87        6.59      2.68 o 
  -7  -4  19       31.41       40.73      3.35 o 
  -6  -4  19       95.99      111.87      5.91 o 
  -5  -4  19      101.67      111.24      4.79 o 
  -4  -4  19        8.26        8.88      3.09 o 
  -3  -4  19       49.14       44.76      4.68 o 
  -2  -4  19      208.96      220.34      6.19 o 
  -1  -4  19        0.00        5.00      2.58 o 
   0  -4  19     1704.05     1673.26     19.44 o 
   1  -4  19      120.11      113.77      3.77 o 
   2  -4  19        0.03        0.88      2.88 o 
   3  -4  19        3.67        4.21      3.01 o 
   4  -4  19       32.25       30.01      5.94 o 
   5  -4  19       33.07       28.94      3.03 o 
   6  -4  19      284.67      305.41      4.98 o 
   7  -4  19        0.79        2.12      1.93 o 
  -7  -3  19        6.72        9.06      2.48 o 
  -6  -3  19       79.95      113.58      3.72 o 
  -5  -3  19        3.17        3.90      3.45 o 
  -4  -3  19      265.15      275.70     10.00 o 
  -3  -3  19       35.78       21.24      4.27 o 
  -2  -3  19        1.82        4.01      3.74 o 
  -1  -3  19      115.88      112.48      4.02 o 
   0  -3  19      895.81      810.85     11.64 o 
   1  -3  19       31.60       33.11      3.03 o 
   2  -3  19      181.63      185.13      4.82 o 
   3  -3  19        0.07       -0.51      3.01 o 
   4  -3  19       31.77       24.24      3.27 o 
   5  -3  19       88.67       80.88      5.13 o 
   6  -3  19        2.35       -0.44      2.66 o 
   7  -3  19      113.33      111.90      4.26 o 
  -7  -2  19        1.75        1.96      3.12 o 
  -6  -2  19       19.86       15.70      2.99 o 
  -5  -2  19        0.52        3.01      3.48 o 
  -4  -2  19      419.95      372.24      6.31 o 
  -3  -2  19       43.47       43.06      3.36 o 
  -2  -2  19        0.27       -1.06      2.75 o 
  -1  -2  19      554.64      555.78      8.24 o 
   0  -2  19      113.20      111.72      4.78 o 
   1  -2  19      315.77      315.86     10.43 o 
   2  -2  19       89.84       82.33      5.50 o 
   3  -2  19      724.41      694.23      7.84 o 
   4  -2  19      423.07      448.94      6.38 o 
   5  -2  19      435.72      470.64     12.66 o 
   6  -2  19        1.53        1.94      2.59 o 
   7  -2  19       18.83       20.37      2.28 o 
  -8  -1  19        0.04       -1.19      2.50 o 
  -7  -1  19       10.04        6.70      4.83 o 
  -6  -1  19       18.64       18.24      3.17 o 
  -5  -1  19        8.22        8.82      2.70 o 
  -4  -1  19      166.97      134.34      4.89 o 
  -3  -1  19       23.68       34.81      5.85 o 
  -2  -1  19       99.74      106.90      4.35 o 
  -1  -1  19      346.12      324.50      6.00 o 
   0  -1  19      196.95      186.76      6.59 o 
   1  -1  19       27.34       21.78      4.38 o 
   2  -1  19      241.02      233.89      7.59 o 
   3  -1  19     1874.18     2066.26     24.09 o 
   4  -1  19      355.14      376.24      7.22 o 
   5  -1  19       36.32       37.05      2.66 o 
   6  -1  19        0.79        1.44      4.24 o 
   7  -1  19        5.88        3.19      3.04 o 
  -7   0  19       53.69       64.37      5.71 o 
  -6   0  19      115.64      129.69      9.37 o 
  -5   0  19      184.84      157.23      6.69 o 
  -4   0  19       12.25        9.79      3.61 o 
  -3   0  19        6.10        4.23      3.31 o 
  -2   0  19      197.92      186.32      5.66 o 
  -1   0  19      188.61      184.49      6.69 o 
   0   0  19      161.20      165.43      6.50 o 
   1   0  19      551.70      576.13     10.41 o 
   2   0  19       79.68       73.24      5.44 o 
   3   0  19       48.29       41.79      3.85 o 
   4   0  19       12.31       10.86      3.22 o 
   5   0  19      114.53      109.50      5.22 o 
   6   0  19        5.00        4.96      3.79 o 
   7   0  19       51.89       45.07      3.13 o 
  -8   1  19       31.83       20.30      2.85 o 
  -7   1  19       63.42       71.91      4.02 o 
  -6   1  19        5.31        6.76      3.18 o 
  -5   1  19        2.06        3.80      4.55 o 
  -4   1  19      375.17      326.40      8.54 o 
  -3   1  19        3.09       10.96      4.90 o 
  -2   1  19       80.50       70.81      3.62 o 
  -1   1  19      222.36      223.53      4.80 o 
   0   1  19       17.37       15.51      4.55 o 
   1   1  19      700.20      691.86     48.63 o 
   2   1  19      341.75      379.36      6.52 o 
   3   1  19      730.57      725.23      8.28 o 
   4   1  19       14.32       13.75      4.41 o 
   5   1  19       11.15       14.52      5.53 o 
   6   1  19        0.45       -0.78      3.03 o 
  -8   2  19        0.43        6.81      2.72 o 
  -7   2  19       26.23       22.08      4.16 o 
  -6   2  19      152.79      162.16      6.25 o 
  -5   2  19        4.79        0.85      4.66 o 
  -4   2  19        1.31       -3.17      3.40 o 
  -3   2  19       71.91       62.48      5.37 o 
  -2   2  19       32.52       33.35      3.30 o 
  -1   2  19        9.58        9.37      4.32 o 
   0   2  19       17.67       20.49      4.96 o 
   1   2  19      379.84      362.72      8.12 o 
   2   2  19      834.88      827.40      8.93 o 
   3   2  19      264.49      285.02      9.38 o 
   4   2  19       43.72       38.86      4.69 o 
   5   2  19      316.27      346.38      6.34 o 
   6   2  19      239.34      236.00      5.65 o 
  -8   3  19       13.46       12.68      2.58 o 
  -7   3  19        2.08        0.69      2.19 o 
  -6   3  19        0.54        1.32      4.39 o 
  -5   3  19       79.91       63.52      5.26 o 
  -4   3  19      205.81      193.58      5.12 o 
  -3   3  19        7.20        1.95      3.48 o 
  -2   3  19      158.28      162.16      7.83 o 
  -1   3  19      189.22      192.12      5.37 o 
   0   3  19      366.86      354.59      8.19 o 
   1   3  19      443.69      439.22      6.96 o 
   2   3  19      110.81      105.42      3.85 o 
   3   3  19       37.68       43.51      5.18 o 
   4   3  19      102.33       95.18      7.33 o 
   5   3  19       49.18       59.06      2.83 o 
   6   3  19       59.00       66.21      3.18 o 
  -7   4  19        7.45        8.95      2.23 o 
  -6   4  19       59.72       41.22      4.80 o 
  -5   4  19       87.73      107.36      5.13 o 
  -4   4  19      249.67      263.03      8.90 o 
  -3   4  19      115.58      109.94      4.24 o 
  -2   4  19       58.96       52.57      6.52 o 
  -1   4  19      251.22      228.23     15.11 o 
   0   4  19       93.50      104.76      6.42 o 
   1   4  19       24.45       30.31      4.40 o 
   2   4  19      149.82      143.02      5.11 o 
   3   4  19        7.28        5.32      3.77 o 
   4   4  19      131.25      135.12      5.14 o 
   5   4  19        1.96        1.11      2.16 o 
  -7   5  19       10.07        7.11      1.81 o 
  -6   5  19      337.25      397.38      9.64 o 
  -5   5  19       18.51       22.58      3.72 o 
  -4   5  19      641.71      714.88     34.47 o 
  -3   5  19      740.97      749.76     11.58 o 
  -2   5  19      155.18      138.04      7.38 o 
  -1   5  19       10.17       11.59      3.88 o 
   0   5  19       84.26       81.39      5.89 o 
   1   5  19        0.52        1.63      3.07 o 
   2   5  19       56.72       54.23      4.83 o 
   3   5  19        1.15       -1.69      2.44 o 
   4   5  19       64.56       61.92      2.34 o 
  -6   6  19       22.36       19.05      2.22 o 
  -5   6  19        0.00       -0.37      2.61 o 
  -4   6  19       20.44       20.31      4.79 o 
  -3   6  19       72.09       57.57      5.52 o 
  -2   6  19       18.14       18.36      5.69 o 
  -1   6  19      160.05      155.30      4.80 o 
   0   6  19        0.03        0.40      2.80 o 
   1   6  19       44.68       53.68      5.41 o 
   2   6  19        0.06       -1.45      2.51 o 
   3   6  19        0.27        0.21      2.27 o 
  -6   7  19       24.80       21.95      2.75 o 
  -5   7  19       50.81       44.55      3.18 o 
  -4   7  19       31.68       22.18      2.72 o 
  -3   7  19       19.14       18.98      3.04 o 
  -2   7  19       23.19       19.46      2.80 o 
  -1   7  19       22.25       22.97      5.17 o 
   0   7  19       27.30       26.40      3.34 o 
   1   7  19       24.62       15.90      3.99 o 
   2   7  19      155.39      191.06      5.05 o 
  -5   8  19        5.46        2.30      2.35 o 
  -4   8  19        0.20        1.12      1.90 o 
  -3   8  19        1.17        2.79      2.07 o 
  -2   8  19      117.90      121.02      5.11 o 
  -1   8  19       22.02       11.03      3.95 o 
   0   8  19       12.84        3.71      3.24 o 
   1   8  19      228.10      249.37      4.83 o 
  -1 -10  20       12.00       20.80      4.47 o 
   0 -10  20        5.95       12.27      4.37 o 
   1 -10  20      173.05      192.95      4.28 o 
   2 -10  20       50.61       53.46      3.32 o 
   3 -10  20        0.05        0.01      2.58 o 
  -3  -9  20        4.79        3.06      3.95 o 
  -2  -9  20       85.27       94.24      6.02 o 
  -1  -9  20      293.67      316.51      8.97 o 
   0  -9  20       58.18       67.20      4.13 o 
   1  -9  20       21.54       27.14      3.08 o 
   2  -9  20       10.57       14.80      3.70 o 
   3  -9  20       21.43       29.76      3.59 o 
   4  -9  20       73.47       85.80      3.82 o 
  -4  -8  20       70.79       79.72      4.17 o 
  -3  -8  20       16.96        9.22      3.22 o 
  -2  -8  20       42.11       46.14      4.12 o 
  -1  -8  20      124.81      123.11      4.74 o 
   0  -8  20      119.14      122.55      5.99 o 
   1  -8  20       35.35       41.94      4.07 o 
   2  -8  20        0.02        1.38      3.73 o 
   3  -8  20      268.90      322.47     14.25 o 
   4  -8  20      106.68      115.83      3.54 o 
   5  -8  20        2.31        3.85      1.84 o 
  -5  -7  20       31.56       23.60      3.71 o 
  -4  -7  20        1.67        3.49      3.25 o 
  -3  -7  20       63.11       77.60      4.77 o 
  -2  -7  20        1.21        4.32      4.14 o 
  -1  -7  20      130.50      126.36      4.58 o 
   0  -7  20       97.01       97.67      3.07 o 
   1  -7  20       59.49       61.56      3.22 o 
   2  -7  20        3.95        3.20      2.63 o 
   3  -7  20       99.65      108.84      5.43 o 
   4  -7  20        9.87        8.21      3.10 o 
   5  -7  20       38.43       43.22      3.05 o 
   6  -7  20       85.25       83.51      3.40 o 
  -5  -6  20      153.87      162.56      5.73 o 
  -4  -6  20      288.13      288.60      9.17 o 
  -3  -6  20       23.51       31.90      2.99 o 
  -2  -6  20       17.60       18.58      4.81 o 
  -1  -6  20       42.34       40.42      2.68 o 
   0  -6  20       48.33       62.20      2.94 o 
   1  -6  20      490.34      541.94      7.97 o 
   2  -6  20       11.73       13.09      4.81 o 
   3  -6  20      307.64      306.65     16.10 o 
   4  -6  20      239.82      242.47      6.67 o 
   5  -6  20      586.69      678.90     10.17 o 
   6  -6  20        0.67        1.80      2.30 o 
  -6  -5  20       32.31       28.44      2.57 o 
  -5  -5  20      233.95      254.62      7.17 o 
  -4  -5  20        4.07        4.21      2.75 o 
  -3  -5  20       99.36       75.29      6.22 o 
  -2  -5  20      206.75      209.84      6.45 o 
  -1  -5  20      902.22      952.40     21.98 o 
   0  -5  20        5.60        8.09      2.61 o 
   1  -5  20      365.83      402.25      7.35 o 
   2  -5  20       23.45       24.59      3.99 o 
   3  -5  20       45.57       52.04      3.82 o 
   4  -5  20       82.35       95.38      3.75 o 
   5  -5  20        0.05        2.65      2.84 o 
   6  -5  20       11.02       14.47      2.56 o 
   7  -5  20        0.10        3.96      3.36 o 
  -6  -4  20      229.08      257.29      6.72 o 
  -5  -4  20      351.41      403.00     24.56 o 
  -4  -4  20      148.28      151.43      5.17 o 
  -3  -4  20       26.00       24.91      4.11 o 
  -2  -4  20      316.77      271.25      6.86 o 
  -1  -4  20      185.46      178.48      4.43 o 
   0  -4  20      340.81      334.72      6.40 o 
   1  -4  20       10.45       10.40      2.97 o 
   2  -4  20       96.73       94.77      4.20 o 
   3  -4  20        0.01       -0.20      2.99 o 
   4  -4  20        0.41        1.59      2.86 o 
   5  -4  20        4.75        7.31      5.36 o 
   6  -4  20       32.38       32.44      2.75 o 
   7  -4  20        2.59        2.94      3.30 o 
  -7  -3  20       40.45       52.21      3.29 o 
  -6  -3  20        0.46       -1.21      2.15 o 
  -5  -3  20        5.73        9.06      3.45 o 
  -4  -3  20        4.38        1.53      3.38 o 
  -3  -3  20      146.45      157.03      4.27 o 
  -2  -3  20      192.59      194.74      6.13 o 
  -1  -3  20      148.99      167.43      4.67 o 
   0  -3  20      267.27      294.93      6.31 o 
   1  -3  20       48.66       48.78      3.49 o 
   2  -3  20      261.85      287.56     15.99 o 
   3  -3  20      334.61      351.35      5.94 o 
   4  -3  20       50.13       57.15      3.51 o 
   5  -3  20       32.60       29.18      4.00 o 
   6  -3  20        8.59       11.46      2.68 o 
   7  -3  20       18.14       19.91      2.51 o 
  -7  -2  20        0.59        4.04      7.13 o 
  -6  -2  20       18.37       14.15      2.37 o 
  -5  -2  20       10.82        7.49      2.61 o 
  -4  -2  20        6.67       11.11      3.64 o 
  -3  -2  20      241.46      221.96      4.64 o 
  -2  -2  20        1.44        3.75      2.74 o 
  -1  -2  20        0.09        0.66      2.95 o 
   0  -2  20       57.33       67.31      5.27 o 
   1  -2  20       11.21        7.95      4.40 o 
   2  -2  20        2.21        3.61      3.04 o 
   3  -2  20      138.71      149.54      4.46 o 
   4  -2  20        8.23        7.62      2.88 o 
   5  -2  20        4.87        9.42      5.11 o 
   6  -2  20       79.93       84.20      3.69 o 
   7  -2  20        1.92       -0.19      2.45 o 
  -7  -1  20       42.66       42.80      5.09 o 
  -6  -1  20        7.27       15.87      2.96 o 
  -5  -1  20       47.98       40.80      3.61 o 
  -4  -1  20      303.83      294.31      8.13 o 
  -3  -1  20      179.39      135.70      4.73 o 
  -2  -1  20      130.29      118.80      6.27 o 
  -1  -1  20      224.81      234.97      7.23 o 
   0  -1  20      537.71      504.85      9.76 o 
   1  -1  20      615.79      607.62     10.66 o 
   2  -1  20        8.98       10.40      4.59 o 
   3  -1  20        0.35        2.68      4.30 o 
   4  -1  20      412.37      440.81      5.11 o 
   5  -1  20      415.06      481.76      9.20 o 
   6  -1  20       38.02       37.86      4.65 o 
  -7   0  20      314.50      379.93     16.68 o 
  -6   0  20        1.24        8.97      7.06 o 
  -5   0  20        3.09        1.42      4.19 o 
  -4   0  20      401.59      342.97      6.06 o 
  -3   0  20      350.83      304.06     22.50 o 
  -2   0  20      713.12      712.80     17.87 o 
  -1   0  20       75.47       76.88      5.52 o 
   0   0  20        3.53        2.76      4.44 o 
   1   0  20      476.71      477.89      9.81 o 
   2   0  20        0.04        4.97      4.20 o 
   3   0  20        0.17       -0.52      3.15 o 
   4   0  20       44.36       39.50      3.73 o 
   5   0  20      463.63      522.99      7.56 o 
   6   0  20      154.39      161.55      4.55 o 
  -7   1  20        4.90        3.82      3.43 o 
  -6   1  20       26.27       28.01      4.48 o 
  -5   1  20       27.94       30.71      4.80 o 
  -4   1  20       57.13       73.66      5.70 o 
  -3   1  20       46.95       62.50      3.68 o 
  -2   1  20        5.50        6.44      2.95 o 
  -1   1  20        3.20        2.68      2.72 o 
   0   1  20      244.78      252.25      7.93 o 
   1   1  20        3.36        4.73      3.22 o 
   2   1  20      694.82      766.94     11.43 o 
   3   1  20       57.16       52.88      3.86 o 
   4   1  20      144.74      167.73      5.80 o 
   5   1  20      274.63      312.28      6.06 o 
   6   1  20        1.41       -3.47      3.47 o 
  -7   2  20      125.82      148.22      5.05 o 
  -6   2  20      105.41       98.83      5.28 o 
  -5   2  20        0.80       -0.11      4.29 o 
  -4   2  20       14.97        4.21      3.35 o 
  -3   2  20        2.21        0.58      3.46 o 
  -2   2  20        0.08        3.84      2.88 o 
  -1   2  20        0.00       -2.28      4.21 o 
   0   2  20        0.02       -2.88      3.49 o 
   1   2  20        0.36        3.92      2.71 o 
   2   2  20       22.78       18.36      2.90 o 
   3   2  20       79.31       71.75      6.06 o 
   4   2  20      552.64      575.91      8.89 o 
   5   2  20      598.55      657.60     11.12 o 
   6   2  20       45.19       36.64      3.39 o 
  -7   3  20        0.25       -2.33      3.30 o 
  -6   3  20       69.07       75.78      4.96 o 
  -5   3  20       41.95       32.41      3.31 o 
  -4   3  20      266.83      270.45      5.52 o 
  -3   3  20       33.32       31.64      3.68 o 
  -2   3  20       24.19       12.18      5.80 o 
  -1   3  20      125.04      125.71      7.43 o 
   0   3  20       65.52       81.75      4.48 o 
   1   3  20        0.44       -1.63      3.02 o 
   2   3  20        1.69        1.91      2.44 o 
   3   3  20      257.57      282.17      9.02 o 
   4   3  20      254.30      288.06     11.70 o 
   5   3  20      153.22      147.80      5.10 o 
  -7   4  20       12.73       12.82      1.84 o 
  -6   4  20        0.88       -0.27      3.82 o 
  -5   4  20      196.62      180.53      6.25 o 
  -4   4  20       76.44       95.71      8.43 o 
  -3   4  20      163.93      142.68      6.95 o 
  -2   4  20       99.75       89.01      6.83 o 
  -1   4  20      117.98      139.68     10.98 o 
   0   4  20      249.51      264.09      6.60 o 
   1   4  20       20.84       24.68      3.20 o 
   2   4  20       24.37       29.86      3.02 o 
   3   4  20        0.03       -0.49      2.52 o 
   4   4  20       14.72       14.92      1.98 o 
   5   4  20       41.76       37.81      2.93 o 
  -6   5  20       45.08       43.17      2.62 o 
  -5   5  20      172.52      180.94      5.33 o 
  -4   5  20        1.68        1.82      4.72 o 
  -3   5  20      166.66      163.05      7.02 o 
  -2   5  20       79.56       84.69      6.42 o 
  -1   5  20      193.13      202.29      5.12 o 
   0   5  20       52.90       47.22      3.36 o 
   1   5  20      137.95      152.45      3.83 o 
   2   5  20        0.12        3.39      2.43 o 
   3   5  20        1.44       -0.21      2.32 o 
   4   5  20        8.38        5.42      1.57 o 
  -6   6  20        2.70        1.40      2.64 o 
  -5   6  20       12.10       17.99      2.43 o 
  -4   6  20       54.37       49.10      4.81 o 
  -3   6  20       33.71       31.77      4.87 o 
  -2   6  20        8.79        9.81      4.98 o 
  -1   6  20       56.85       55.79      5.77 o 
   0   6  20       48.65       45.74      3.54 o 
   1   6  20        0.10        0.44      2.85 o 
   2   6  20        0.88        1.88      3.67 o 
   3   6  20       17.23       20.57      2.27 o 
  -5   7  20       77.50       83.16      3.50 o 
  -4   7  20      129.48      123.01      3.21 o 
  -3   7  20       43.68       40.91      2.87 o 
  -2   7  20      144.71      122.05      5.61 o 
  -1   7  20      127.01      125.38      5.52 o 
   0   7  20        5.14        0.87      2.71 o 
   1   7  20       32.79       35.55      3.77 o 
   2   7  20        1.70        3.60      2.69 o 
  -3   8  20       61.35       75.32      3.70 o 
  -2   8  20       91.27       86.29      3.82 o 
  -1   8  20      211.23      204.94      4.51 o 
   2 -10  21        1.86        0.80      2.23 o 
  -2  -9  21      259.09      274.01      7.17 o 
  -1  -9  21      154.86      146.10      7.18 o 
   0  -9  21       60.13       61.68      3.59 o 
   1  -9  21      269.19      332.75      6.01 o 
   2  -9  21       42.10       34.60      3.59 o 
   3  -9  21        0.04       -2.32      3.00 o 
   4  -9  21        1.07       -0.25      2.43 o 
  -3  -8  21       24.22       19.04      3.00 o 
  -2  -8  21       87.32       79.69     10.19 o 
  -1  -8  21       11.20       14.58      6.44 o 
   0  -8  21        4.35        3.55      3.07 o 
   1  -8  21      219.57      246.18      5.25 o 
   2  -8  21        0.68       -0.64      3.51 o 
   3  -8  21        0.06       -1.83      3.90 o 
   4  -8  21       11.34       13.19      2.40 o 
   5  -8  21        0.12        2.52      3.00 o 
  -4  -7  21        1.25        3.05      2.70 o 
  -3  -7  21        3.22        2.31      3.64 o 
  -2  -7  21      126.74      131.11      3.48 o 
  -1  -7  21       32.06       34.38      4.09 o 
   0  -7  21       95.45      101.16      4.31 o 
   1  -7  21       79.26       78.91      4.19 o 
   2  -7  21      127.70      137.69      5.73 o 
   3  -7  21       53.28       56.17      4.68 o 
   4  -7  21       40.34       43.67      3.16 o 
   5  -7  21      344.35      409.78      7.15 o 
   6  -7  21       98.84      112.10      4.31 o 
  -5  -6  21       50.70       67.34      4.69 o 
  -4  -6  21       33.45       35.40      5.89 o 
  -3  -6  21       62.48       67.41      3.28 o 
  -2  -6  21      440.96      476.33      7.81 o 
  -1  -6  21       29.06       26.62      2.61 o 
   0  -6  21      145.26      171.13      4.46 o 
   1  -6  21       81.12       68.65      3.53 o 
   2  -6  21      293.05      307.62     12.79 o 
   3  -6  21        0.51       -0.91      4.11 o 
   4  -6  21      132.97      153.55      5.47 o 
   5  -6  21       63.25       74.80      3.20 o 
   6  -6  21      106.55       89.56      5.12 o 
  -6  -5  21        3.86        0.28      3.01 o 
  -5  -5  21       54.76       44.18      5.23 o 
  -4  -5  21      177.32      212.53      6.46 o 
  -3  -5  21      420.43      403.47      7.16 o 
  -2  -5  21        9.70       14.98      4.97 o 
  -1  -5  21       32.09       33.66      3.26 o 
   0  -5  21       13.54       10.71      2.80 o 
   1  -5  21      396.15      390.86      7.28 o 
   2  -5  21      219.98      251.25     10.43 o 
   3  -5  21        0.14       -2.89      2.89 o 
   4  -5  21       55.28       65.99      4.80 o 
   5  -5  21       66.18       67.45      3.28 o 
   6  -5  21        0.05        1.50      2.14 o 
  -6  -4  21       14.71       16.09      2.42 o 
  -5  -4  21      135.07      166.77     15.53 o 
  -4  -4  21      222.94      267.56      9.46 o 
  -3  -4  21      724.89      731.29      9.13 o 
  -2  -4  21       50.85       33.89      5.04 o 
  -1  -4  21       19.36       17.25      4.16 o 
   0  -4  21      137.54      120.34      5.17 o 
   1  -4  21        8.36       22.30      4.78 o 
   2  -4  21       95.88       86.20      4.06 o 
   3  -4  21      227.29      285.23      5.51 o 
   4  -4  21       22.81       21.75      4.35 o 
   5  -4  21       10.20        8.14      2.25 o 
   6  -4  21       40.99       42.42      3.08 o 
  -6  -3  21       27.67       22.91      2.08 o 
  -5  -3  21        0.03        0.91      2.95 o 
  -4  -3  21       17.74        9.97      3.51 o 
  -3  -3  21      116.00       96.94      3.81 o 
  -2  -3  21      125.16      126.36      4.25 o 
  -1  -3  21       19.50       15.99      3.19 o 
   0  -3  21      112.06      109.28      6.09 o 
   1  -3  21      107.15      109.65      6.01 o 
   2  -3  21       21.26       23.32      3.35 o 
   3  -3  21        2.29        2.94      3.06 o 
   4  -3  21        0.44        3.34      3.76 o 
   5  -3  21      156.55      182.16     10.55 o 
   6  -3  21      249.67      264.23      4.54 o 
  -6  -2  21       82.17       88.75      4.64 o 
  -5  -2  21      228.90      236.32     10.60 o 
  -4  -2  21       73.34       74.47      4.24 o 
  -3  -2  21       71.15       80.48      9.74 o 
  -2  -2  21       37.03       48.35      3.82 o 
  -1  -2  21       26.07       18.91      4.44 o 
   0  -2  21      153.29      168.47      6.96 o 
   1  -2  21       15.24       13.14      4.77 o 
   2  -2  21      282.04      283.10      7.86 o 
   3  -2  21      146.25      177.12      6.60 o 
   4  -2  21       22.63       16.41      3.07 o 
   5  -2  21        3.24        7.43      2.45 o 
   6  -2  21        1.74        0.42      2.50 o 
  -7  -1  21        8.48        4.78      2.75 o 
  -6  -1  21      156.51      172.37      5.51 o 
  -5  -1  21       16.71       18.25      3.32 o 
  -4  -1  21        6.00        5.23      3.49 o 
  -3  -1  21        6.68        2.40      3.52 o 
  -2  -1  21       32.34       24.02      3.18 o 
  -1  -1  21      943.08      977.06     12.97 o 
   0  -1  21      908.96      838.88     12.62 o 
   1  -1  21      341.47      370.38      8.91 o 
   2  -1  21      260.84      250.06      7.70 o 
   3  -1  21        0.01        0.73      3.16 o 
   4  -1  21       34.74       38.88      3.57 o 
   5  -1  21       11.59       14.53      2.72 o 
   6  -1  21      115.83      122.88      5.00 o 
  -7   0  21       16.79       12.23      3.10 o 
  -6   0  21      239.23      280.50      6.88 o 
  -5   0  21      124.65      135.99      5.88 o 
  -4   0  21      204.11      195.15      6.89 o 
  -3   0  21       24.61       14.52      4.52 o 
  -2   0  21      242.91      252.43      5.14 o 
  -1   0  21     1038.27     1028.16     24.24 o 
   0   0  21      175.75      182.00      7.36 o 
   1   0  21       23.63       28.37      3.70 o 
   2   0  21       15.94       14.73      3.45 o 
   3   0  21       30.24       28.87      3.58 o 
   4   0  21      521.74      599.02     11.47 o 
   5   0  21       30.81       31.39      3.70 o 
   6   0  21       10.33        5.53      3.44 o 
  -7   1  21       53.30       67.65      3.76 o 
  -6   1  21       29.01       18.37      4.14 o 
  -5   1  21       91.00       98.41      5.49 o 
  -4   1  21       62.35       69.24      3.85 o 
  -3   1  21       10.82       10.17      3.01 o 
  -2   1  21      791.06      763.14     14.36 o 
  -1   1  21       79.26       88.40      3.85 o 
   0   1  21      366.51      384.28      9.12 o 
   1   1  21       55.09       62.51      3.83 o 
   2   1  21      244.08      287.55      5.65 o 
   3   1  21      226.43      227.46      5.12 o 
   4   1  21       10.66        7.90      5.11 o 
   5   1  21       12.26        7.13      3.37 o 
   6   1  21      325.27      356.14      5.57 o 
  -7   2  21       12.37       11.87      3.16 o 
  -6   2  21       86.56      117.63      5.01 o 
  -5   2  21       81.23       97.54      5.19 o 
  -4   2  21        4.19        0.53      3.31 o 
  -3   2  21       25.43       12.95      3.38 o 
  -2   2  21       17.91        9.63      2.63 o 
  -1   2  21       82.61       76.15      4.35 o 
   0   2  21      103.28      100.50      4.64 o 
   1   2  21       92.06       88.43      3.49 o 
   2   2  21      102.75      102.12      3.37 o 
   3   2  21        2.76        3.73      3.90 o 
   4   2  21      260.34      267.84     10.65 o 
   5   2  21      146.20      165.59      4.25 o 
  -7   3  21       15.90       20.57      3.00 o 
  -6   3  21       63.99       81.57      4.59 o 
  -5   3  21       47.97       46.60      3.14 o 
  -4   3  21       10.01       15.16      3.47 o 
  -3   3  21        4.08       -1.82      4.30 o 
  -2   3  21      134.07      133.80      7.40 o 
  -1   3  21       16.67       17.74      6.13 o 
   0   3  21        0.21       -2.81      4.38 o 
   1   3  21      238.93      252.57     11.76 o 
   2   3  21        3.05       -0.95      3.52 o 
   3   3  21        0.68        6.69      3.34 o 
   4   3  21        1.96        4.73      3.07 o 
  -7   4  21      203.37      241.30      4.05 o 
  -6   4  21        2.02        3.36      3.20 o 
  -5   4  21       72.75       63.74     11.20 o 
  -4   4  21        2.93        0.27      2.79 o 
  -3   4  21      182.84      265.03      7.83 o 
  -2   4  21      131.39      115.91      7.07 o 
  -1   4  21      193.91      199.50      7.96 o 
   0   4  21      128.91      140.26      5.43 o 
   1   4  21      134.15      139.42      7.83 o 
   2   4  21       15.90       20.37      2.61 o 
   3   4  21       61.61       51.89      2.70 o 
   4   4  21       79.64       92.17      3.90 o 
  -6   5  21       22.83       27.76      2.06 o 
  -5   5  21       32.64       21.06      2.34 o 
  -4   5  21      154.24      147.23      5.93 o 
  -3   5  21        7.39        8.78      4.73 o 
  -2   5  21       30.17       27.86      5.21 o 
  -1   5  21       47.22       58.79      6.17 o 
   0   5  21      176.50      184.35      8.80 o 
   1   5  21      127.70      119.10      5.51 o 
   2   5  21      187.36      203.22     18.25 o 
   3   5  21        1.59        2.08      1.77 o 
  -5   6  21       13.33       20.34      3.20 o 
  -4   6  21      212.22      233.20      3.94 o 
  -3   6  21        0.25        2.01      3.95 o 
  -2   6  21        7.25        3.66      2.54 o 
  -1   6  21      258.02      287.09      7.04 o 
   0   6  21        3.63        1.55      2.82 o 
   1   6  21        0.19        0.22      2.42 o 
   2   6  21        0.39        5.05      2.94 o 
  -4   7  21        9.72       18.96      2.64 o 
  -3   7  21       53.52       43.56      2.48 o 
  -2   7  21       12.42       12.50      3.70 o 
  -1   7  21        2.20       -2.15      3.47 o 
  -1  -9  22      286.59      371.75      7.60 o 
   1  -9  22       46.32       43.87      3.20 o 
   2  -9  22      116.17      133.21      4.07 o 
   3  -9  22        2.70        5.43      2.45 o 
  -3  -8  22       16.44       23.40      3.95 o 
  -2  -8  22       99.96      107.85      6.37 o 
  -1  -8  22        6.14       10.72      5.95 o 
   0  -8  22       30.64       29.08      3.82 o 
   1  -8  22        4.82        2.48      3.36 o 
   2  -8  22       55.16       60.94      4.12 o 
   3  -8  22       13.63       14.60      2.48 o 
   4  -8  22        0.36        2.36      1.74 o 
  -4  -7  22        6.61       12.81      3.73 o 
  -3  -7  22      132.47      142.45      4.24 o 
  -2  -7  22       19.33       13.65      2.60 o 
  -1  -7  22       41.54       45.53      6.41 o 
   0  -7  22      152.74      160.64      4.61 o 
   1  -7  22       31.61       35.22      4.23 o 
   2  -7  22       10.47       10.54      3.90 o 
   3  -7  22       44.23       50.58      4.19 o 
   4  -7  22       62.19       77.90      3.26 o 
   5  -7  22      133.89      198.20      5.37 o 
  -5  -6  22        3.14        4.44      3.19 o 
  -4  -6  22        1.90        2.49      3.01 o 
  -3  -6  22      109.32      122.05      4.00 o 
  -2  -6  22       24.08       29.47      4.55 o 
  -1  -6  22       23.02       17.86      2.86 o 
   0  -6  22       18.12       26.39      3.72 o 
   1  -6  22       46.09       58.01      4.94 o 
   2  -6  22       48.17       39.72      4.91 o 
   3  -6  22       47.81       55.47      4.66 o 
   4  -6  22       11.66       10.26      3.48 o 
   5  -6  22      192.19      248.93     12.80 o 
  -5  -5  22      159.29      180.25      5.73 o 
  -4  -5  22      130.65      130.18      3.91 o 
  -3  -5  22       18.15       16.03      2.84 o 
  -2  -5  22      349.14      343.25      7.10 o 
  -1  -5  22        8.07        9.59      2.86 o 
   0  -5  22       18.79       17.68      3.67 o 
   1  -5  22        0.77        2.39      3.11 o 
   2  -5  22       20.23       24.31      4.79 o 
   3  -5  22        0.61        0.91      3.86 o 
   4  -5  22       88.07      110.15      5.15 o 
   5  -5  22        4.29        3.50      1.99 o 
   6  -5  22        6.87       12.98      1.82 o 
  -5  -4  22      253.53      250.78     16.84 o 
  -4  -4  22      243.65      279.34     11.88 o 
  -3  -4  22       11.16        9.34      3.04 o 
  -2  -4  22      328.41      353.79     10.98 o 
  -1  -4  22      214.14      223.90      9.33 o 
   0  -4  22       95.84       96.57      5.66 o 
   1  -4  22      703.84      798.21     11.66 o 
   2  -4  22      863.75     1008.50     55.01 o 
   3  -4  22        2.49        6.36      4.10 o 
   4  -4  22       73.80       92.23      4.87 o 
   5  -4  22       21.84       21.30      4.12 o 
   6  -4  22       75.75       83.29      5.36 o 
  -6  -3  22       46.86       46.58     10.75 o 
  -5  -3  22      162.22      190.48     19.05 o 
  -4  -3  22       81.96       92.59      5.92 o 
  -3  -3  22       67.20       63.47      6.99 o 
  -2  -3  22        5.60        6.49      3.36 o 
  -1  -3  22        0.04       -1.09      4.06 o 
   0  -3  22      195.96      203.69      6.99 o 
   1  -3  22       14.57       21.27      4.54 o 
   2  -3  22        0.32        0.02      4.36 o 
   3  -3  22       48.09       56.13      5.08 o 
   4  -3  22        2.86        1.83      2.86 o 
   5  -3  22       65.45       61.55      2.68 o 
   6  -3  22       18.38       13.22      2.37 o 
  -6  -2  22      109.46      136.76      4.39 o 
  -5  -2  22       54.17       63.46      3.50 o 
  -4  -2  22      182.59      188.14     22.52 o 
  -3  -2  22       17.32       19.17      3.76 o 
  -2  -2  22       67.30       61.98      4.18 o 
  -1  -2  22       99.47       98.34      5.76 o 
   0  -2  22      302.15      311.93      8.55 o 
   1  -2  22      115.93      128.02      6.31 o 
   2  -2  22       70.13       75.22      5.55 o 
   3  -2  22        5.27        7.17      4.37 o 
   4  -2  22       62.47       63.99      4.03 o 
   5  -2  22       40.33       57.34      3.06 o 
   6  -2  22       84.32       90.06      3.98 o 
  -6  -1  22        6.00        8.68      3.54 o 
  -5  -1  22       42.74       39.39      4.45 o 
  -4  -1  22       64.69       50.86      5.21 o 
  -3  -1  22      118.94      112.50      5.88 o 
  -2  -1  22       29.02       32.11      3.16 o 
  -1  -1  22     1112.41     1135.09     13.78 o 
   0  -1  22      215.91      208.46      7.47 o 
   1  -1  22       92.77       82.68      5.83 o 
   2  -1  22       45.12       37.77      3.62 o 
   3  -1  22       46.96       56.37      3.80 o 
   4  -1  22      108.11       98.54      5.73 o 
   5  -1  22      136.35      129.79      4.42 o 
   6  -1  22        2.44       -0.90      2.94 o 
  -7   0  22       36.83       66.57      3.11 o 
  -6   0  22        0.10        2.57      3.70 o 
  -5   0  22        0.06        0.49      3.91 o 
  -4   0  22        0.83        2.05      4.27 o 
  -3   0  22       12.59       14.02      4.37 o 
  -2   0  22      273.43      282.29      7.75 o 
  -1   0  22      175.20      212.36      4.91 o 
   0   0  22      124.92      123.67     10.14 o 
   1   0  22      816.69      933.45     32.14 o 
   2   0  22        6.84       10.64      2.66 o 
   3   0  22       55.99       72.01      3.89 o 
   4   0  22       49.31       54.09      2.88 o 
   5   0  22       15.71       26.91      3.38 o 
   6   0  22        3.98       -0.29      2.50 o 
  -7   1  22       17.97       25.37      2.86 o 
  -6   1  22        0.01        0.35      3.38 o 
  -5   1  22       28.19       26.57      4.38 o 
  -4   1  22       90.09      109.24      4.14 o 
  -3   1  22       13.30       13.34      4.48 o 
  -2   1  22        0.76        1.22      2.81 o 
  -1   1  22        0.43       -0.06      2.74 o 
   0   1  22       86.42       78.17      5.63 o 
   1   1  22        5.02        5.96      2.63 o 
   2   1  22        0.03        2.61      2.62 o 
   3   1  22      149.45      143.07      4.20 o 
   4   1  22      101.93      118.11      8.32 o 
   5   1  22        1.01        5.79      5.27 o 
  -7   2  22       12.59       12.89      2.54 o 
  -6   2  22       16.00       12.04      3.50 o 
  -5   2  22       44.72       61.43      4.71 o 
  -4   2  22      103.60       98.34      3.96 o 
  -3   2  22        9.73        6.86      3.16 o 
  -2   2  22        2.57        0.09      3.17 o 
  -1   2  22       13.02        9.92      3.48 o 
   0   2  22      614.13      658.61      9.11 o 
   1   2  22        0.14       -2.00      3.19 o 
   2   2  22       16.21       18.61      3.03 o 
   3   2  22        1.28        2.94      3.36 o 
   4   2  22        1.35        2.26      3.11 o 
   5   2  22       57.67       52.61      3.36 o 
  -6   3  22        0.05       -3.14      3.14 o 
  -5   3  22        0.36       -1.81      3.62 o 
  -4   3  22        8.86        7.11      3.03 o 
  -3   3  22        0.53        0.69      3.06 o 
  -2   3  22       84.44       91.85      6.84 o 
  -1   3  22       28.08       33.24      6.30 o 
   0   3  22      194.01      202.27      9.71 o 
   1   3  22        9.93        1.78      3.79 o 
   2   3  22        6.15        3.31      3.03 o 
   3   3  22        8.68        5.59      3.21 o 
   4   3  22       15.09       13.91      2.95 o 
  -6   4  22       74.72       88.84      2.46 o 
  -5   4  22        9.37        7.02      3.30 o 
  -4   4  22       12.38       11.32      2.74 o 
  -3   4  22       97.77      117.42      6.12 o 
  -2   4  22       26.99       33.11      5.71 o 
  -1   4  22        0.88        2.76      5.41 o 
   0   4  22       15.88       10.79      3.75 o 
   1   4  22       42.04       27.98      3.74 o 
   2   4  22        5.40        5.70      2.75 o 
   3   4  22      205.95      224.46      5.33 o 
  -5   5  22       90.27      109.04      4.15 o 
  -4   5  22       51.47       33.54      4.10 o 
  -3   5  22       53.71       37.80      4.62 o 
  -2   5  22       15.66       19.43      4.96 o 
  -1   5  22      359.02      422.37      8.44 o 
   0   5  22      370.14      420.12      7.79 o 
   1   5  22      161.92      198.97      7.73 o 
   2   5  22       10.15        6.95      2.89 o 
  -5   6  22       23.83       14.95      2.62 o 
  -4   6  22        1.92        2.59      2.86 o 
  -3   6  22        8.58        7.91      2.48 o 
  -2   6  22        0.28        0.86      2.17 o 
  -1   6  22        1.44        0.76      4.02 o 
   0   6  22        1.97        3.67      3.49 o 
  -3   7  22       37.46       39.07      3.15 o 
  -2   7  22      112.32      113.14      3.98 o 
  -1   7  22       11.78       11.65      2.95 o 
   2  -9  23        0.02        2.28      2.21 o 
  -1  -8  23       18.86       28.68      6.46 o 
   0  -8  23        0.13        1.30      2.46 o 
   1  -8  23       20.11       32.21      3.32 o 
   2  -8  23       17.42       17.76      3.13 o 
   3  -8  23      109.85      132.12      4.03 o 
  -2  -7  23       85.83       91.77      3.25 o 
  -1  -7  23      243.17      308.31      9.29 o 
   0  -7  23       10.77       13.69      3.38 o 
   1  -7  23       29.90       42.08      3.96 o 
   2  -7  23       76.45       81.86      4.46 o 
   3  -7  23       40.42       45.44      3.87 o 
   4  -7  23       37.02       37.01      2.52 o 
  -4  -6  23       40.44       46.48      4.30 o 
  -3  -6  23       10.65       14.73      2.32 o 
  -2  -6  23       61.58       81.45      6.67 o 
  -1  -6  23        6.85        1.14      2.79 o 
   0  -6  23       15.52       20.73      3.95 o 
   1  -6  23      146.24      144.63      5.75 o 
   2  -6  23        2.12        4.76      3.79 o 
   3  -6  23      270.48      325.96      6.85 o 
   4  -6  23        0.16       -1.34      2.46 o 
   5  -6  23       20.50       30.60      2.18 o 
  -5  -5  23        7.66       12.97      3.61 o 
  -4  -5  23        0.33        0.03      2.31 o 
  -3  -5  23       21.26       17.85      3.77 o 
  -2  -5  23      189.53      204.46      8.37 o 
  -1  -5  23       76.05       72.59      3.91 o 
   0  -5  23       55.11       51.58      4.43 o 
   1  -5  23       39.33       43.39      4.66 o 
   2  -5  23        1.62        1.68      4.14 o 
   3  -5  23       10.22       14.08      3.95 o 
   4  -5  23       28.01       27.68      3.43 o 
   5  -5  23       42.31       49.23      2.60 o 
  -5  -4  23        2.34        9.54      2.21 o 
  -4  -4  23       73.19       79.53     10.59 o 
  -3  -4  23       19.18       19.82      3.39 o 
  -2  -4  23      383.35      450.21      6.53 o 
  -1  -4  23       85.68      110.64      5.24 o 
   0  -4  23       66.17       81.33      5.24 o 
   1  -4  23       77.70       98.22      5.68 o 
   2  -4  23      109.21      137.90      6.09 o 
   3  -4  23       40.96       45.84      4.60 o 
   4  -4  23        0.01        1.58      3.42 o 
   5  -4  23       70.79       86.81      3.18 o 
  -5  -3  23        4.77        6.01      2.70 o 
  -4  -3  23       12.64       10.10      3.32 o 
  -3  -3  23        3.13        1.75      4.20 o 
  -2  -3  23       39.58       42.35      3.16 o 
  -1  -3  23       34.51       51.48      4.83 o 
   0  -3  23       22.27       18.00      4.51 o 
   1  -3  23       64.36       68.01      5.59 o 
   2  -3  23        0.02        2.46      4.19 o 
   3  -3  23       21.24       25.94      4.28 o 
   4  -3  23        9.36       17.55      2.82 o 
   5  -3  23       84.92       69.02      2.75 o 
  -6  -2  23        8.25        5.88      2.76 o 
  -5  -2  23        0.64        4.06      3.65 o 
  -4  -2  23        5.12       12.20      4.06 o 
  -3  -2  23       12.31       14.01      4.30 o 
  -2  -2  23       23.97       24.74      3.03 o 
  -1  -2  23      154.70      170.87      6.42 o 
   0  -2  23      114.37      135.09      6.12 o 
   1  -2  23        6.39        4.72      4.28 o 
   2  -2  23      205.02      230.68      7.29 o 
   3  -2  23        1.01        2.06      2.94 o 
   4  -2  23       16.46       14.62      2.77 o 
   5  -2  23      117.85      117.64      3.08 o 
  -6  -1  23        4.64        0.02      2.99 o 
  -5  -1  23       10.31       13.18      3.78 o 
  -4  -1  23       27.01       34.15      4.45 o 
  -3  -1  23        0.03       -1.19      4.24 o 
  -2  -1  23       51.34       68.33      3.58 o 
  -1  -1  23       23.78       27.05      3.16 o 
   0  -1  23        0.03        0.71      2.82 o 
   1  -1  23        0.55        2.25      3.05 o 
   2  -1  23        0.61       -0.31      3.08 o 
   3  -1  23       60.06       51.84      5.46 o 
   4  -1  23      136.14      142.21      5.02 o 
   5  -1  23      137.03      143.09      3.96 o 
  -6   0  23       19.92       32.02      3.51 o 
  -5   0  23        1.72        2.87      3.83 o 
  -4   0  23        8.44        9.15      3.01 o 
  -3   0  23        0.08        0.23      4.26 o 
  -2   0  23       33.42       25.03      3.10 o 
  -1   0  23        0.80        2.34      2.82 o 
   0   0  23        0.95        1.73      4.63 o 
   1   0  23      152.79      175.07      4.67 o 
   2   0  23      280.56      306.60      5.54 o 
   3   0  23       46.04       36.16      3.18 o 
   4   0  23       36.15       27.65      4.51 o 
   5   0  23        7.18        8.15      2.92 o 
  -6   1  23        0.08        0.64      3.19 o 
  -5   1  23        0.75        4.14      3.66 o 
  -4   1  23       35.96       34.41      4.09 o 
  -3   1  23        1.02       -0.76      3.87 o 
  -2   1  23      384.97      433.25     16.56 o 
  -1   1  23        4.35        4.92      2.71 o 
   0   1  23      213.46      203.49      5.37 o 
   1   1  23       11.46       10.26      3.51 o 
   2   1  23       46.96       56.27      2.83 o 
   3   1  23      226.44      241.59      6.71 o 
   4   1  23       32.62       39.85      3.58 o 
   5   1  23        2.03        2.58      2.14 o 
  -6   2  23        6.43        7.66      2.98 o 
  -5   2  23       16.82       22.70      3.89 o 
  -4   2  23       61.59       54.53      3.31 o 
  -3   2  23       56.18       72.74      4.11 o 
  -2   2  23       80.39       94.24      4.01 o 
  -1   2  23       96.02      109.07      6.68 o 
   0   2  23      106.81      131.92      4.61 o 
   1   2  23        0.68       -1.94      2.79 o 
   2   2  23       10.31        9.59      3.39 o 
   3   2  23      128.79      141.81      8.67 o 
   4   2  23       38.47       31.80      2.96 o 
  -6   3  23        1.60        1.53      1.72 o 
  -5   3  23       21.70       15.20      3.22 o 
  -4   3  23        0.21        2.00      2.58 o 
  -3   3  23      166.00      161.53      6.72 o 
  -2   3  23       16.62       13.96      5.30 o 
  -1   3  23        2.13        2.04      4.98 o 
   0   3  23      166.26      184.64      8.98 o 
   1   3  23      226.49      217.37     17.42 o 
   2   3  23        2.80        2.29      2.88 o 
   3   3  23       27.65       21.38      4.58 o 
  -5   4  23        0.60       -1.04      2.52 o 
  -4   4  23        4.07        2.86      3.86 o 
  -3   4  23      173.11      226.31      6.76 o 
  -2   4  23       61.07       82.58      5.88 o 
  -1   4  23       85.11       89.05      5.72 o 
   0   4  23       87.72       90.64     14.96 o 
   1   4  23        1.68        1.46      2.92 o 
   2   4  23       58.39       46.65      5.58 o 
  -5   5  23       11.54       10.23      2.58 o 
  -4   5  23      163.86      146.06      4.54 o 
  -3   5  23      171.73      223.77      6.05 o 
  -2   5  23       95.79       75.32      5.03 o 
  -1   5  23       28.55       29.61      4.48 o 
   0   5  23       82.05       81.73      4.49 o 
   1   5  23        0.36        2.36      2.79 o 
  -3   6  23        3.66       10.59      1.95 o 
  -2   6  23       50.90       66.34      4.08 o 
  -1   6  23       11.40        8.50      3.22 o 
   0   6  23       20.32       16.76      2.96 o 
   1  -8  24      284.63      366.51      5.31 o 
   2  -8  24      345.31      457.32      5.82 o 
   3  -8  24       71.46       91.00      3.14 o 
  -2  -7  24        2.33        3.32      2.50 o 
  -1  -7  24        2.16        2.71      2.97 o 
   0  -7  24        5.74        5.55      2.72 o 
   1  -7  24       92.68      126.04      4.44 o 
   2  -7  24       36.26       57.36      3.70 o 
   3  -7  24       34.46       44.21      2.64 o 
  -3  -6  24       32.21       45.91      3.05 o 
  -2  -6  24      101.37      140.73      4.64 o 
  -1  -6  24        1.85       -0.61      2.96 o 
   0  -6  24       11.68        6.60      3.23 o 
   1  -6  24        7.84        8.40      3.59 o 
   2  -6  24       41.58       54.65      4.12 o 
   3  -6  24        4.55        7.86      3.35 o 
   4  -6  24       37.75       38.94      2.51 o 
  -4  -5  24       25.30       47.93      2.90 o 
  -3  -5  24        2.90        8.40      3.43 o 
  -2  -5  24      107.70      152.00      5.16 o 
  -1  -5  24       42.94       51.05      4.10 o 
   0  -5  24       19.18       16.30      3.80 o 
   1  -5  24       24.45       26.82      4.34 o 
   2  -5  24        0.02       -0.36      3.56 o 
   3  -5  24      163.63      187.78      5.49 o 
   4  -5  24        0.10       -0.18      1.94 o 
   5  -5  24       31.73       37.34      2.60 o 
  -4  -4  24      100.02      128.57      4.49 o 
  -3  -4  24       18.75       20.52      4.12 o 
  -2  -4  24        8.58        9.25      3.98 o 
  -1  -4  24        0.20        0.78      3.31 o 
   0  -4  24       48.18       58.22      4.70 o 
   1  -4  24       41.54       43.98      4.67 o 
   2  -4  24        0.47        0.61      3.97 o 
   3  -4  24        1.01        1.69      3.62 o 
   4  -4  24        0.74        3.40      2.03 o 
   5  -4  24       51.69       57.46      3.02 o 
  -5  -3  24       44.42       57.69      3.41 o 
  -4  -3  24       35.96       41.46      4.07 o 
  -3  -3  24       23.06       24.34      4.31 o 
  -2  -3  24       21.93       23.33      2.87 o 
  -1  -3  24        0.20        1.09      3.90 o 
   0  -3  24       47.52       45.03      4.61 o 
   1  -3  24       23.71       29.60      4.86 o 
   2  -3  24      399.84      524.81      9.10 o 
   3  -3  24       38.31       45.80      3.24 o 
   4  -3  24       67.86       70.26      8.89 o 
   5  -3  24       79.37       86.01      5.58 o 
  -5  -2  24       10.63       11.24      3.18 o 
  -4  -2  24        1.44       -0.12      3.71 o 
  -3  -2  24       29.70       42.36      4.81 o 
  -2  -2  24       14.47       20.41      2.75 o 
  -1  -2  24        0.30        4.13      2.71 o 
   0  -2  24        0.42        1.37      4.07 o 
   1  -2  24        0.66       -1.45      2.94 o 
   2  -2  24        1.62        3.06      3.04 o 
   3  -2  24        4.57        5.21      2.84 o 
   4  -2  24      192.21      234.93      3.80 o 
   5  -2  24      152.25      167.01      4.64 o 
  -6  -1  24       34.14       59.58      3.09 o 
  -5  -1  24      111.19      140.20      4.87 o 
  -4  -1  24        1.11       -0.59      2.68 o 
  -3  -1  24       46.98       54.77      4.64 o 
  -2  -1  24       39.56       48.26      3.15 o 
  -1  -1  24      169.22      183.53      4.36 o 
   0  -1  24       79.30       88.00      3.51 o 
   1  -1  24      322.68      354.99      5.60 o 
   2  -1  24        0.13       -0.20      2.30 o 
   3  -1  24        9.97       10.01      2.74 o 
   4  -1  24       49.66       36.74      2.35 o 
   5  -1  24       10.65       23.01      3.17 o 
  -6   0  24      114.14      122.17      3.78 o 
  -5   0  24      137.92      133.12      4.77 o 
  -4   0  24       16.89       15.36      2.75 o 
  -3   0  24        1.26       -0.97      2.85 o 
  -2   0  24        3.83        5.35      2.65 o 
  -1   0  24        6.28        2.96      2.69 o 
   0   0  24      187.53      210.01      6.92 o 
   1   0  24       23.47       33.90      4.50 o 
   2   0  24        9.29        6.12      2.28 o 
   3   0  24       19.98       17.37      2.51 o 
   4   0  24      295.41      335.64      5.20 o 
   5   0  24       47.44       52.04      2.92 o 
  -6   1  24       13.43        6.79      2.63 o 
  -5   1  24       16.07       17.71      3.46 o 
  -4   1  24       56.34       62.04      5.04 o 
  -3   1  24      213.71      236.39      4.68 o 
  -2   1  24       32.78       35.18      3.95 o 
  -1   1  24       38.87       52.46      5.94 o 
   0   1  24       17.66       22.83      3.44 o 
   1   1  24       74.89      102.50      4.99 o 
   2   1  24        0.24        0.13      2.36 o 
   3   1  24       12.79       11.54      3.11 o 
   4   1  24        3.53        8.18      4.21 o 
  -6   2  24       28.33       27.21      2.61 o 
  -5   2  24       15.47       14.76      3.23 o 
  -4   2  24       16.64       26.20      4.07 o 
  -3   2  24      178.01      215.08     12.14 o 
  -2   2  24        3.62        2.28      5.06 o 
  -1   2  24        5.32        0.08      4.34 o 
   0   2  24       42.12       40.33      4.35 o 
   1   2  24       36.92       28.42      3.74 o 
   2   2  24      105.24      126.94      6.71 o 
   3   2  24       33.83       23.79      2.92 o 
   4   2  24       10.89       22.57      4.34 o 
  -5   3  24        1.35       -1.79      2.48 o 
  -4   3  24       90.89       83.83      2.80 o 
  -3   3  24       72.14       68.89      5.11 o 
  -2   3  24        4.11        2.42      4.85 o 
  -1   3  24        4.49       10.94      4.97 o 
   0   3  24       11.29        9.66      5.71 o 
   1   3  24       18.78       23.15      3.24 o 
   2   3  24       15.32       17.13      5.58 o 
   3   3  24       77.95       71.71      5.37 o 
  -5   4  24       19.97       25.22      2.71 o 
  -4   4  24      423.79      465.25      6.38 o 
  -3   4  24      132.50      170.31      5.29 o 
  -2   4  24        2.12        3.72      4.01 o 
  -1   4  24        6.59        6.91      4.57 o 
   0   4  24       11.15       11.90      3.79 o 
   1   4  24       26.69       24.23      4.62 o 
   2   4  24      244.01      263.39      6.63 o 
  -4   5  24       65.30       48.43      2.93 o 
  -3   5  24        0.03        0.30      2.01 o 
  -2   5  24       40.55       52.10      3.14 o 
  -1   5  24        5.07        6.60      3.45 o 
   0   5  24      108.39       98.19      3.84 o 
  -2   6  24       99.32       93.76      3.43 o 
  -1  -7  25        1.79        4.67      2.46 o 
   0  -7  25       56.00       56.57      3.01 o 
   1  -7  25        0.97        0.04      2.71 o 
   2  -7  25        1.17       -0.11      1.97 o 
  -2  -6  25       10.39       10.30      2.94 o 
  -1  -6  25        0.04       -2.66      3.01 o 
   0  -6  25        2.83        2.42      2.96 o 
   1  -6  25        5.03        1.78      3.06 o 
   2  -6  25       37.38       35.27      3.40 o 
   3  -6  25       40.18       50.88      5.93 o 
   4  -6  25        0.00        1.81      2.42 o 
  -3  -5  25       37.31       56.20      3.48 o 
  -2  -5  25       39.69       58.82      4.10 o 
  -1  -5  25       73.18       88.69      6.21 o 
   0  -5  25        3.35        3.98      3.47 o 
   1  -5  25       25.35       20.08      3.77 o 
   2  -5  25        4.73        5.12      3.43 o 
   3  -5  25      227.41      279.70      5.70 o 
   4  -5  25       34.26       48.21      3.29 o 
  -4  -4  25        3.92        4.38      2.61 o 
  -3  -4  25       92.91      105.50      4.54 o 
  -2  -4  25       80.97      103.55      5.00 o 
  -1  -4  25        0.01        0.76      2.48 o 
   0  -4  25       49.33       62.92      4.57 o 
   1  -4  25       29.49       27.61      4.05 o 
   2  -4  25        5.10        3.11      3.69 o 
   3  -4  25      220.91      285.53     13.97 o 
   4  -4  25       14.15       19.09      1.90 o 
  -4  -3  25       37.84       54.60      6.14 o 
  -3  -3  25       74.85       91.33      4.77 o 
  -2  -3  25       21.51       24.92      3.98 o 
  -1  -3  25       12.73       12.45      2.72 o 
   0  -3  25        0.32        0.58      3.62 o 
   1  -3  25        0.75        5.64      4.04 o 
   2  -3  25      167.14      187.42      4.13 o 
   3  -3  25      128.68      194.46      5.27 o 
   4  -3  25       11.76        6.16      1.68 o 
  -5  -2  25        0.00        1.61      2.68 o 
  -4  -2  25        1.93        4.15      2.28 o 
  -3  -2  25       10.35       15.10      3.72 o 
  -2  -2  25       32.32       35.55      3.08 o 
  -1  -2  25      140.87      176.17      3.99 o 
   0  -2  25       41.17       41.33      3.08 o 
   1  -2  25       52.35       45.38      2.39 o 
   2  -2  25       59.00       50.29      3.27 o 
   3  -2  25       12.30       14.48      2.65 o 
   4  -2  25      110.54      131.27      2.23 o 
  -5  -1  25        2.16        8.66      3.03 o 
  -4  -1  25        0.00        0.84      2.23 o 
  -3  -1  25        0.05       -0.54      3.80 o 
  -2  -1  25       73.54       81.92      3.21 o 
  -1  -1  25        6.08        9.43      2.68 o 
   0  -1  25       89.63       83.86      3.35 o 
   1  -1  25      147.88      184.86      6.20 o 
   2  -1  25      136.08      168.06      3.20 o 
   3  -1  25       39.35       47.75      2.84 o 
   4  -1  25       25.84       22.02      2.61 o 
  -5   0  25       34.85       33.55      3.32 o 
  -4   0  25       18.25       12.49      2.41 o 
  -3   0  25        0.49        1.04      2.71 o 
  -2   0  25        3.66        4.60      2.21 o 
  -1   0  25        5.52        3.87      2.52 o 
   0   0  25      286.02      341.31      5.56 o 
   1   0  25       97.22       94.82      3.74 o 
   2   0  25        2.06       -1.13      2.42 o 
   3   0  25        1.83        2.48      2.79 o 
   4   0  25       94.28       90.88      3.04 o 
  -5   1  25       32.66       39.23      3.18 o 
  -4   1  25        5.95        9.16      2.33 o 
  -3   1  25        2.06        3.14      2.64 o 
  -2   1  25       25.80       30.52      2.91 o 
  -1   1  25      109.49      125.95      6.07 o 
   0   1  25        6.74        6.44      3.04 o 
   1   1  25        3.50        0.05      2.54 o 
   2   1  25        7.88        2.32      3.98 o 
   3   1  25      100.96       99.78      3.26 o 
  -5   2  25       15.65       24.46      2.60 o 
  -4   2  25        8.20        5.13      2.17 o 
  -3   2  25        0.54        2.42      2.41 o 
  -2   2  25        1.82        0.98      4.72 o 
  -1   2  25       28.44       31.97      5.08 o 
   0   2  25      111.33      133.65     22.40 o 
   1   2  25        6.15        4.00      3.01 o 
   2   2  25       47.30       39.24      5.91 o 
   3   2  25      152.76      149.62      6.06 o 
  -4   3  25       22.59       19.15      3.04 o 
  -3   3  25        2.62        5.47      3.64 o 
  -2   3  25       20.28       10.85      4.01 o 
  -1   3  25       42.34       28.70      4.40 o 
   0   3  25       56.88       60.90     11.52 o 
   1   3  25       31.56       24.76      4.08 o 
   2   3  25       32.23       33.45      4.65 o 
  -3   4  25       53.86       58.32      3.72 o 
  -2   4  25        4.08       -1.45      3.47 o 
  -1   4  25        1.27        3.05      3.63 o 
   0   4  25       21.92       17.20      3.25 o 
  -2   5  25        1.77        1.68      2.85 o 
  -1   5  25       60.60       62.06      3.42 o 
   0  -7  26       60.48       62.79      2.83 o 
   1  -7  26       31.17       47.00      2.60 o 
  -2  -6  26       12.85       13.72      2.43 o 
  -1  -6  26       27.20       37.72      3.16 o 
   0  -6  26      108.02      155.37      2.91 o 
   1  -6  26       13.03       20.11      3.01 o 
   2  -6  26       65.28       74.72      3.44 o 
  -3  -5  26        0.06       -2.35      2.35 o 
  -2  -5  26       45.85       63.63      3.56 o 
  -1  -5  26        0.02        0.91      2.52 o 
   0  -5  26        0.06       -0.63      2.08 o 
   1  -5  26       12.26       26.64      3.31 o 
   2  -5  26        6.04        5.07      3.14 o 
   3  -5  26      130.52      184.65      3.03 o 
  -3  -4  26        3.30        6.42      3.02 o 
  -2  -4  26        2.10        0.92      3.38 o 
  -1  -4  26       12.65       17.82      2.33 o 
   0  -4  26        3.05        5.30      2.30 o 
   1  -4  26      105.83      128.72      3.16 o 
   2  -4  26        0.02       -1.47      2.23 o 
   3  -4  26       86.53      132.14      7.87 o 
  -4  -3  26       20.02       55.93      3.21 o 
  -3  -3  26       44.54       50.53      3.76 o 
  -2  -3  26       40.80       64.34      4.11 o 
  -1  -3  26       43.55       46.56      2.78 o 
   0  -3  26       75.26      112.55      6.61 o 
   1  -3  26       24.99       31.11      2.52 o 
   2  -3  26       22.97       27.33      5.19 o 
   3  -3  26       51.00       64.93      3.39 o 
  -4  -2  26      148.99      252.48      4.95 o 
  -3  -2  26       21.60       29.95      3.64 o 
  -2  -2  26       25.04       28.91      2.46 o 
  -1  -2  26       24.92       35.25      2.73 o 
   0  -2  26        2.24        0.31      2.31 o 
   1  -2  26      246.66      277.66      6.63 o 
   2  -2  26       86.28       85.91      3.69 o 
   3  -2  26      241.67      329.48     16.47 o 
  -4  -1  26        0.48        1.59      1.97 o 
  -3  -1  26       62.44       68.94      4.45 o 
  -2  -1  26       27.27       27.91      5.86 o 
  -1  -1  26       18.54       33.24      4.12 o 
   0  -1  26        0.01        0.16      3.62 o 
   1  -1  26       40.87       40.15      3.06 o 
   2  -1  26      324.03      375.79     11.13 o 
   3  -1  26       26.06       18.38      2.21 o 
  -4   0  26        9.77       10.77      2.16 o 
  -3   0  26       37.46       35.53      2.84 o
[truncated: 4,902 more chars]
